# Supplementary material for: Risk factors of hemorrhagic transformation in acute ischaemic stroke: A systematic review and meta-analysis
Source: Front Neurol. 2023 Feb 20;14:1079205. doi: 10.3389/fneur.2023.1079205 (PMC9986457; doi:10.3389/fneur.2023.1079205)
Supplement: Supplementary file 4 [file Table_1.XLSX]

## Sheet: Notes
Abbreviation	Full meaning
IVT	Intravenous thrombolysis
EVT	Endovascular thrombectomy
NIHSS	National Institute of Health stroke scale
HT	Hemorrhagic transformation
ICH	Intracerebral hemorrhage
PH	Parenchymal Hemotoma
sICH	Symptomatic intracerebral haemorrhage
RCTs	Randomized controlled trials
eGFR	Estimated glomerular filtration rate
OTT	Onset to treatment time
IU/L	Heparin flush concentrations
MT	Mechanical thrombectomy
DT	Direct thrombectomy
PCI	Posterior Circulation Infarction
DM	Diabetes mellitus
HAS	Hyperdense artery sign
DAO	Distal arterial occlusions
PAO	Proximal arterial occlusion
ft3	Serum-free triiodothyronine level
OAC	Oral anticoagulation
DOACs	Direct oral anticoagulants
VKA	Vitamin K antagonists
CSC	Comprehensive stroke center
OSH	Outlying spoke hospital
NCCT	Noncontrast CT
CTP	Perfusion CT
DA	Direct aspiration
SR	Stent retriever
DAPP	Dual antiplatelet therapy pretreatment
IR	Insulin Resistance
ACS	Anterior circulation stroke
PCS	Posterior circulation stroke
HMCAS	Hyperdense middle cerebral artery sign
AF	Atrial fibrillation
ICA	Internal carotid artery
MCA	Middle cerebral artery
BBB	Blood-Brain Barrier

## Sheet: General characteristics
Study reference	Treatment type	Study type	Sample size	Sample regions	HT rates	sICH criteria	HT timing	Age	Gender	Onset to treatment time	NIHSS	Published journal	Published year
V. Agrawal et al. 2010	IVT	Cohort studies	74, Single center	Detroit, USA	10 (13.5%)	Self defined	Within 48 hours	Mean: 66.4 ± 16.9	Male: 39 (52.7%)	Mean: eGFR <60 : 143.0 ± 32.2 min eGFR ≥60: 134.9 ± 34.1 min	Median: eGFR <60 : 14 (7–18) eGFR ≥60: 12 (7–19.5)	Nephrology Dialysis Transplantation	2010
Ahmed et al. 2010	IVT	Cohort studies	16049, Multicenter	Multinational (31 countries)	263/15 706 (1.67%) 1193/15 663 (7.6%)	SICH per SITS-MOST SICH per NINDS	22 to 36 hours	Median: 69 (60-76)	Female: 6609 (41.2%)	Median: 145 (115-170) min	Median: 12 (8-17)	Archives of Neurology	2010
Ahmed et al. 2013	IVT	Cohort studies	29618, Multicenter	Multinational	Within 4.5-6h: 44/267 (16.5%) Within 3-4.5h: 514/3887 (13.2%) Within 3h: 3789/24616 (15.4%)	SITS-MOST	within 24 to 36 H	Median: Within 4.5-6h: 65(55-73) Within 3-4.5h: 67(57-74) Within 3h: 68(58-74)	Female: Within 4.5-6h: 110/283(38.9%) Within 3-4.5h: 1760/4056(43.4%) Within 3h: 10157/25279(40.2%)	Median: Within 4.5-6h: 295 (280-315) min Within 3-4.5h: 210 (195-235) min Within 3h: 138 (112-162) min	Median: Within 4.5-6h: 9(6-15) Within 3-4.5h: 9(6-15) Within 3h: 12(7-17)	JAMA Neurology	2013
Ahmed et al. 2017	IVT	Cohort studies	14240, Multicenter	Multinational (45 countries, mostly European), 595 centers	SICH per SITS-MOST: OTT<=3h: 161/10127 (1.6%), OTT 3-4.5h: 90/ 3364 (2.7%) SICH per ECASS-2: OTT<=3h: 534/ 9988 (5.4%), OTT 3-4.5h: 235/ 3321(7.1%) SICH per NINDS: OTT<=3h: 801/10044(8.0%), OTT 3-4.5h: 326/ 3331(9.8%)	SITS-MOST	within 24 to 36 H	Median: OTT<=3h: 84 (82-87) OTT 3-4.5h: 84 (82-87)	Female: OTT<=3h: 61% (6564/10682) OTT 3-4.5h: 61% (2188/ 3558)	Median: OTT<=3h: 132 (105-158) min OTT 3-4.5h: 215 (195-240) min	Median: OTT<=3h: 14 (8-19) OTT 3-4.5h: 12 (7-18)	Neurology	2017
Ahmed et al. 2021	EVT	Cohort studies	6350, Multicenter	Multinational (16 countries), 42 centers	sICH: IVT + EVT: 3.8% (140/3,723) EVT alone: 3.5% (78/2,260)	SITS-MOST	within 24 to 36 H	Median: IVT + EVT: 72 (62–80) EVT alone: 74 (64–81)	Female: IVT + EVT: 49.9% (1969/3,944) EVT alone: 48.9% (1,240/2,406)	Median: IVT + EVT: 210 (150–290) min EVT alone: 274 (170–493) min	Median: IVT + EVT: 16 (11–20) EVT alone: 16 (11–20)	Neurology	2021
Alonso de Leciñana et al. 2012	IVT	Cohort studies	877, Multicenter	Madrid (Spain), 5 centers	SICH: 19 (2.2%)	SITS-MOST	within 22 to 36 H	Median: No prior TIA: 71 (60-77) Prior TIA: 63 (51-74)	Female: 0.46	Mean: 142 ± 32 mins	Median: 14 (9–18)	International Journal of Stroke	2012
Altersberger et al. 2020	IVT	Cohort studies	6866, Multicenter	Switzerland, 10 centers	SICH: 4.4% (291/6680)	ECASS II	24 Hours	Median: Normal haemoglobin level: 70 (59.8–78) Anaemia: 76 (67–82)	Male: Normal haemoglobin level: 3158 (58%) Anaemia: 697 (56.6%)	Median: Normal haemoglobin level: 142 (105–180) min Anaemia: 145 (110–180) min	Median: Normal haemoglobin level: 9 (5–15) Anaemia: 12 (7–17)	European Stroke Journal	2020
Anadani et al. 2020	EVT	RCTs	381, Multicenter	France, 8 centers	SICH: 5.9% (22/372)	ECASS III	24 Hours	Mean: 69.9 ± 14.3	Male: 207/381 (54.3%)	Median: 225.0 (180.0-280.0) min	Median: 18.0 (12.0 - 20.0)	Journal of Stroke and Cerebrovascular Diseases	2020
Anadani et al. 2019a	EVT	Cohort studies	305, Multicenter	Multinational (7 countries), 18 centers	SICH: 4.9% (15/305)	ECASS III	24 Hours	Mean: Extracranial internal carotid artery (ICA) lesion occlusion: 68 ± 10 Extracranial ICA lesion stenosis:67 ± 11	Female: Extracranial internal carotid artery (ICA) lesion occlusion: 49 (36%) Extracranial ICA lesion stenosis:57 (33%)	Mean: Extracranial internal carotid artery (ICA) lesion occlusion: 259 ± 120 min Extracranial ICA lesion stenosis:305 ± 202 min	Mean: Extracranial internal carotid artery (ICA) lesion occlusion: 16 ± 6 Extracranial ICA lesion stenosis:16 ± 6	Journal of NeuroInterventional Surgery	2019
Anadani et al. 2019b	EVT	Cohort studies	205, Multicenter	Multinational (7 countries), 18 centers	SICH: 5.9% (12/205)	ECASS II	24 Hours	Mean: IVT group: 65.5 ± 10 No-IVT group: 68.1 ± 11	Male: IVT group: 41 (33%) No-IVT group: 33 (41%)	Mean: IVT group: 234 ± 100 min No-IVT group: 256 ± 234 min	Mean: IVT group: 234 ± 100 min No-IVT group: 256 ± 234 min	Stroke	2019
Aoki et al. 2015	IVT	Cohort studies	429, Multicenter	Japan, 7 centers	86 (20.2%)	NINDS	Within 36 hours	Mean: 73.7±11.8	Female: 172 (40.1%)	Median: 135 (110–158) min	Median: 13 (9–19)	Journal of Stroke and Cerebrovascular Diseases	2015
M. J. H. Aries et al. 2010	IVT	Cohort studies	400, Single center	Netherlands	SICH: 6% (24/400)	SITS-MOST	22 to 36 hours	Mean: 68 ± 14	Male: 210 (53%)	Median: 165 [130–205] min	Median: 13 [8–17]	European Journal of Neurology	2010
Bang et al. 2011	EVT	Cohort studies	222, Multicenter	USA, South Korea, 2 centers	103 (46.4%)	Self defined	Within 48hours	Mean: 65.2 ± 16.4	Female: 103 (46.4%)	Mean: 5.3 ± 2.2 hours	Mean: 16.6 ± 6.6	Stroke	2011
F. Benali et al. 2021	EVT	Cohort studies	3157, Multicenter	Netherlands, 16 centers	sICH: 0 IU/L: 72/1426 (5.1%), 2000 IU/L: 3/58 (5.2%), 5000 IU/L: 44/814 (5.4%), 10000 IU/L: 49/681 (7.2%), 25000 IU/L: 17/178 (9.6%)	Self defined	24 Hours	Median: 0 IU/L: 71 (61–80), 2000 IU/L: 72 (62–84), 5000 IU/L: 71 (61–80), 10000 IU/L: 75 (62–81), 25000 IU/L: 73 (62–81)	Male: 0 IU/L: 761/1426 (53%) , 2000 IU/L: 27/58 (47%), 5000 IU/L: 402/814 (49%), 10000 IU/L: 361/681 (53%), 25000 IU/L: 94/178 (53%)	Median: 0 IU/L: 197 (150–255) min , 2000 IU/L: 168 (150–220) min, 5000 IU/L: 195 (155–260) min, 10000 IU/L: 186 (144 –240) min, 25000 IU/L: 162 (120 –233) min	Median: 0 IU/L: 15 (10–19) , 2000 IU/L: 17 (11–20), 5000 IU/L: 16 (12–19), 10000 IU/L: 17 (12–20), 25000 IU/L: 15 (11–20)	CardioVascular and Interventional Radiology	2021
Bracco et al. 2021	EVT	Cohort studies	227, Multicenter	Italy, 5 centers	SICH: 9.7% (22/227)	Self defined	24 Hours	Mean: 65.9 ± 12.9	Male: 154 (67.8%)	Mean: 253.6 ± 118.4	Median: 16.0 (11.0–20.0)	Radiologia medica	2021
Branscheidt et al. 2016	IVT	Cohort studies	896, Multicenter	Switzerland, 4 centers	SICH: 2.8% (24/868)	SITS-MOST	Within 48hours	Median: 72 [61.00, 80.00]	Female: 361 (40.3%)	Median: 150 [111, 182]	Median: 9 [5.00, 15.00]	PLoS One	2016
Cao et al. 2020	EVT	Cohort studies	71, Single center	China	42.3% (30/71)	Self defined	24 Hours	Mean: HT: 77.17 ± 8.07, non-HT: 68.85 ± 12.70	Male: HT: 15 (50%), non-HT: 22 (53.7%)	Median: HT: 257.50 (187.75, 351.49), non-HT: 303.00 (180.00, 585.57)	Median: HT: 18.50 (14.00, 21.50), non-HT: 14.00 (8.00, 16.00)	Frontiers in Neurology	2020
Cappellari et al. 2020	EVT	Cohort studies	2282, Multicenter	Italy, 44 centers	Absolute exclusion criteria for IVT: 191 (23.1%), Non-exclusion criteria for IVT alone: 320 (24.2%)	Self defined	24 Hours	Median: Absolute exclusion criteria for IVT: 74 (63–80), Non-exclusion criteria for IVT alone: 73 (61–79)	Male: Absolute exclusion criteria for IVT: 428 (49.2%), Non-exclusion criteria for IVT alone: 731 (51.8%)	Median: Absolute exclusion criteria for IVT: 250 (185–341) min, Non-exclusion criteria for IVT alone: 230 (171–300) min	Median: Absolute exclusion criteria for IVT: 18 (14–22), Non-exclusion criteria for IVT alone: 18 (13–21)	Journal of Neurology	2020
Cappellari et al. 2021	EVT	Cohort studies	583, Multicenter	Italy, 44 centers	157 (27.7%)	Self defined	24 Hours	Mean: 70 ± 13	Male: 268 (46%)	Median: 240 (190–286) min	Median: 18 (13–21)	European Journal of Neurology	2021
Chalumeau et al. 2018	EVT	Cohort studies	690, Single center	France	40.4% (256/633)	ECASS III	Within 48hours	Mean: 67.5 ± 15.1	Male: 362 (52.5%)	Median: 250 (205–305) min	Median: 17 (12–21)	Journal of NeuroInterventional Surgery	2018
Chang et al. 2018	IVT	Cohort studies	385, Single center	USA	SICH: 21 (5.5%)	ECASS	Within 48hours	Mean: 66.9 ± 16.2	Female: 0.53	Mean: 151.3 ± 56.7 min	Mean: 10.4 ± 6.7	Stroke	2018
Chao et al. 2013	IVT	Cohort studies	297, Single center	Taiwan	14.9% (44/296)	NINDS	Within 48hours	Mean: eGFR >60: 62.8±12.9 eGFR <60: 70±18	Male: eGFR >60: 146 (63%) eGFR <60: 45 (69%)	Mean: eGFR >60: 2.48±1.63 hours eGFR <60: 2.66±1.75 hours	Mean: eGFR >60: 11.5±6.3 eGFR <60: 15.1±7.7	European Neurology	2013
Chen et al. 2016	IVT	Cohort studies	145, Single center	China	29 (20%)	ECASS II	24 Hours	Mean: 64.3 ± 11.6	Male: 94 (64.8%)	Mean: 188.7 ± 48.4 min	Median: 11 (7–15)	Journal of Stroke and Cerebrovascular Diseases	2016
Chen et al. 2020	EVT	Cohort studies	199, Single center	China	74 (37.2%)	ECASS II	24 Hours	Mean: 62.90 ± 13.14	Female: 51 (25.6%)	Median: HT group: 309.90 (228.60–360.00) min non-HT group: 330.00 (240.00–408.30) min	Median: 14.0 (11.0–18.0)	Neurological Sciences	2020
Cheng et al. 2020	IVT	Cohort studies	242, Single center	China	43 (17.8%)	ECASS	24 to 36 hours	Mean: 68.6 ± 14.1	Male: 154 (63.6%)	Median: HT group: 180 (125–205) min non-HT group: 169 (125–210) min	Median: HT group: 13 (8–19) non-HT group: 8 (4–13)	Frontiers in Neurology	2020
Cheripelli et al. 2016	IVT	Cohort studies	123, Single center	United Kingdom	35 (28.5%)	ECASS II	24 Hours	Median: 74 (62-80)	Male: 69 (56.1%)	Median: 180 (151–210) min	Median: 15 (9–20)	Stroke	2016
Cocho et al. 2006	IVT	Cohort studies	114, Multicenter	Spain, 3 centers	SICH: 8 (7%)	ECASS II	Within 36 hours	Mean: 68.4 ± 12.7	Male: 70 (61%)	Mean: 153 ± 33 min	Median: 14 (4–26)	Stroke	2006
Constant Dit Beaufils et al. 2021	EVT	Cohort studies	1526, Multicenter	France, 5 centers	aICH: 653 (42.7%)	ECASS II	Within 36 hours	Mean: HT group: 69.3 ± 14.6 non-HT group: 68.7 ± 15.5	Male: HT group: 348 (53.3%) non-HT group: 414 (47.4%)	Median: HT group: 275 (204–345) min non-HT group: 242 (184–327) min	Median: HT group: 7 (5–8) non-HT group: 8 (6–9)	European Journal of Neurology	2021
Cooray et al. 2021	IVT	Cohort studies	88094, Multicenter	Multinational, no center info	SICH per SITS-MOST: Prestroke Rankin 3–5: 1.17% (53/4543), Prestroke Rankin 0–2: 1.27% (1062/83,378) SICH per ECASS II: Prestroke Rankin 3–5: 4.91% (219/4458), Prestroke Rankin 0–2: 3.52% (2903/82,500) SICH per NINDS: Prestroke Rankin 3–5: 7.15% (319/4559), Prestroke Rankin 0–2: 5.29% (4363/82,539)	SITS-MOST	22 to 36 hours	Median: Prestroke Rankin 3–5: 78 [69–85], Prestroke Rankin 0–2: 71 [61–78]	Female: Prestroke Rankin 3–5: 57.7% (2636/4566), Prestroke Rankin 0–2: 43.7% (36,467/83,527)	Median: Prestroke Rankin 3–5: 150 [117–185], Prestroke Rankin 0–2: 150 [120–180]	Median: Prestroke Rankin 3–5: 14 [9–19], Prestroke Rankin 0–2: 10 [6–16]	International Journal of Stroke	2021
Coutinho et al. 2017	EVT	Cohort studies	291, Multicenter	Multinational, 32 centers	SICH: 7 (2.4%)	Self defined	24 Hours	Mean: MT and IVT: 67 ± 13 MT Alone: 69 ± 12	Female: MT and IVT: 97/160 (60.6%) MT Alone:73/131 (55.7%)	Median: MT and IVT: 254 (195-305) min MT Alone: 262 (201-375) min	Median: MT and IVT: 17 (13-20) MT Alone: 17 (13-20)	JAMA Neurology	2017
Couture et al. 2021	EVT	Cohort studies	204, Single center	France	SICH: 24 (11.8%)	Heidelberg Bleeding Classification	Within 36 hours	Mean: 69.26 ± 13.9	Male: 110 (53.9%)	Mean: 155.44 ± 46.11 min	Median: 16 [11.5–20]	Acta Neurologica Scandinavica	2021
Cucchiara et al. 2009	IVT	Cohort studies	965, Multicenter	Multinational, 520 centers	SICH: 54 (5.6%)	Self defined	Within 36 hours	Mean: 68 ± 13	Male: 0.57	Mean: 145 ± 33 min	Median: sICH: 17 (12, 19) asICH: 16 (12, 19) No ICH: 13 (9, 17)	Stroke	2009
Curtze et al. 2015	IVT	Cohort studies	2481, Single center	Finland	SICH: 124 (5.0%)	ECASS II	24 Hours	Median: No sICH: 69 (60–77) sICH: 73 (64–79)	Female: No sICH: 43.66% sICH: 36.29%	Median: No sICH: 120 (86–168) min sICH: 130 (96–187) min	Median: No sICH: 8 (5–14) sICH: 14 (9–20)	Stroke	2015
Desilles et al. 2013	EVT	Cohort studies	220, Single center	France	HT: 62(28.2%) SICH: 17(7.7%)	Self defined	24 Hours	Mean: No BBB disruption: 67.5 ± 16.9 BBB disruption: 69.8 ± 17.2	Male: No BBB disruption: 49 (53.3%) BBB disruption: 65 (50.8%)	Median: No BBB disruption: 235 (180–309) BBB disruption: 230 (190–291)	Median: No BBB disruption: 14 (9–19) BBB disruption: 18 (13–22)	Neurology	2013
Dharmasaroja et al. 2012	IVT	Cohort studies	192, Single center	Thailand	SICH: 4.7%	ECASS II	24 to 36 hours	Mean: 64 ± 13	Female: 0.4	Mean: No ICH: 156 ± 44 sympICH: 160 ± 39 asymICH: 145 ± 38	Mean: No ICH: 12 ± 8 sympICH: 13 ± 7 asymICH: 17 ± 5	Journal of Clinical Neuroscience	2012
Diedler et al. 2011	IVT	Cohort studies	27910, Multicenter	Multinational, no center info	SICH per SITS MOST: >100 kg: 30/1163 (2.6%), <=100 kg: 454/26 154 (1.7%) SICH per ECASS II: >100 kg: 67/1130 (5.9%), <=100 kg: 1396/25 327 (5.5%)	SITS-MOST	22 to 36 hours	Median: >100 kg: 62 (54 –79), <=100 kg: 70 (60 –77)	Female: >100 kg: 239/1190 (20.1%), <=100 kg: 11 402/26 720 (42.7%)	Mean: >100 kg: 145 ± 58, <=100 kg: 145 ± 55	Median: >100 kg: 10 (10), <=100 kg: 12 (9)	Stroke	2011
Dorado et al. 2013	EVT	Cohort studies	143, Single center	Spain	SICH per SITS-MOST: 8 (5.6%) SICH per ECASS II: 11 (7.7%)	ECASS II SITS-MOST	within 24 to 36 H	Mean: 66.1 ± 11.7	Male: 0.629	Median: 315 [225-415]	Median: 18 [14-22]	Journal of Stroke and Cerebrovascular Diseases	2013
Dorado et al. 2010	IVT	Cohort studies	235, Single center	Spain	PH: 33 (14.1%) SICH: 16 (6.8%)	ECASS II	Within 36 hours	Mean: 67.8 ± 11.6	Male: 0.626	Mean: 145.5 ± 38.06 min	Median: 14 [8–19]	European Journal of Neurology	2010
Du et al. 2021	EVT	Cohort studies	111, Multicenter	China, 4 centers	55 (49.5%)	ECASS II	24 Hours	Mean: DT group: 66.9 ± 11.9 BT group: 65.2 ± 12.2	Male: DT group: 32 (56.1%) BT group: 28 (51.9%)	Median: DT group: 198 (156-252) BT group: 218 (175-294)	Median: DT group: 18 (13-22) BT group: 18 (16-23)	Journal of Stroke and Cerebrovascular Diseases	2021
Ehrlich et al. 2019	IVT	Cohort studies	18819, Multicenter	USA, 1619 centers	SICH : history of stroke plus diabetes mellitus: 88/2068 (4.26%), no history of stroke plus diabetes mellitus: 614/16 228 (3.78%)	Self defined	Within 36 hours	Median: History of stroke plus diabetes mellitus: 69 (12.23), No history of stroke plus diabetes mellitus: 68 (15.76)	Female: History of stroke plus diabetes mellitus: 50.7%, No history of stroke plus diabetes mellitus: 50.04%	Median: History of stroke plus diabetes mellitus: 211 (195–236), No history of stroke plus diabetes mellitus: 214 (195–239)	Median: History of stroke plus diabetes mellitus: 8 (5–15), No history of stroke plus diabetes mellitus: 7 (4–13)	Stroke	2019
Engelter et al. 2011	IVT	Cohort studies	4012, Multicenter	Europe, 11 centers	ICH: Statin users: 184 (20.1%), Nonusers: 537 (17.4%) SICH per NINDS: Statin users: 84 (9.2%), Nonusers: 233 (7.5%) SICH per ECASS II: Statin users: 63 (6.9%), Nonusers:157 (5.1%)	NINDS ECASS II	Within 36 hours	Median: Statin users: 73 (66–79), Nonusers: 70 (59–78)	Male: Statin users: 568 (61.9%), Nonusers: 1,691 (54.7%)	Median: Statin users: 143 (110–175) min, Nonusers: 145 (108–179) min	Median: Statin users: 11 (7–17), Nonusers: 12 (7–17)	Neurology	2011
Enomoto et al. 2016	EVT	Cohort studies	1357, Multicenter	Japan, 84 centers	aICH: 238 (17.5%) SICH: 46 (3.4%)	SITS-MOST	24 Hours	Mean: 73.9 ± 11.9	Female: 591 (43.6%)	Mean: 187.9 ± 100.6 min	Median: 17 (11-22)	Journal of Stroke and Cerebrovascular Diseases	2016
Feng et al. 2020	EVT	Cohort studies	90, Single center	China	34 (37.8%)	ECASS II	24 Hours	Median: 71.6	Male: 49 (54.4%)	Median: HT: 333.5(218.3), non-HT: 411.1(244.2)	Mean: HT: 18.2 (6.8), non-HT: 12.2(6.3)	Clinical Interventions in Aging	2020
Fernandez Menendez et al. 2020	EVT	Cohort studies	99, Single center	Spain	sICH: 12 (12.1%)	ECASS II	24 Hours	Mean: 67.5±9.5	Male: 77 (77.7%)	Mean: 207.1 ± 88.1 min	Median: 15 [8–15]	Cerebrovascular Diseases Extra	2020
Fonarow et al. 2011	IVT	Cohort studies	25504, Multicenter	USA, 1082 centers	sICH: Door-to-Needle Time <=60 min: 4.7%, Door-to-Needle Time > 60 min: 5.6%	Self defined	Within 36 hours	Mean: Door-to-Needle Time <=60 min: 68.9 ± 14.5, Door-to-Needle Time > 60 min: 70.1 ± 14.8	Female: Door-to-Needle Time <=60 min: 46.0%, Door-to-Needle Time > 60 min: 50.3%	Median: Door-to-Needle Time <=60 min: 110 (88–144), Door-to-Needle Time > 60 min: 145 (124–165)	Median: Door-to-Needle Time <=60 min: 12 (8–18), Door-to-Needle Time > 60 min: 12 (7–18)	Circulation	2011
Ford et al. 2010	IVT	Cohort studies	21242, Multicenter	Multinational (31 countries), 476 centers	SICH per SITS MOST: Patients >80 Years: 32/1768 (1.8%), Patients <= 80 Years: 316/19 084 (1.7%) SICH per NINDS: Patients >80 Years: 162/1707 (9.5%), Patients <= 80 Years: 1407/18 598 (7.8%)	SITS-MOST NINDS	22 to 36 hours	Median: >80 Years: 83 (82– 86) <=80 Years: 68 (58 –74)	Female: >80 Years: 59.3% <=80 Years: 39.4%	Median: >80 Years: 135 (110–160) min <=80 Years: 140 (115–165) min	Median: >80 Years: 14 (9–19) <=80 Years: 12 (7–17)	Stroke	2010
Fuentes et al. 2011	IVT	Cohort studies	1475, Multicenter	Spain, 5 centers	sICH: 36 (2.6%)	SITS-MOST	22 to 36 hours	Mean: DM+/PCI+: 73.1 ± 7.1, DM+/PCI-: 71.1 ± 10.7, DM-/PCI+: 70.2 ± 12.1, DM-/PCI-: 66.8 ± 13	Female: DM+/PCI+: 12 (35.3%) DM+/PCI-: 122 (47.3%), DM-/PCI+: 56 (47.1%), DM-/PCI-: 501 (47.1%)	Mean: DM+/PCI+: 146.6 ± 47.5, DM+/PCI-: 154.4 ± 56, DM-/PCI+: 147.6 ± 49.1, DM-/PCI-: 146.6 ± 50	Median: DM+/PCI+: 13 (11), DM+/PCI-: 13 (11), DM-/PCI+: 12 (11), DM-/PCI-: 13 (10)	European Journal of Neurology	2011
Goyal et al. 2018	EVT	Cohort studies	293,	USA	sICH: 21 (7%)	Self defined	Within 36 hours	Mean: 62 ± 14	Male: 147 (50%)	Median: 232 (178–299) min	Median: 16 (13–19)	Stroke	2018
Guo et al. 2021	IVT	Cohort studies	1200, Multicenter	China, 5 centers	sICH: 66 (5.5%)	ECASS II	24 Hours	Mean: sICH: 72.2 ± 11.8 no sICH: 66.6 ± 12.5	Male: sICH: 37 (56.1%) no sICH: 719 (63.4%)	Median: sICH: 174 (128, 219) no sICH: 165 (126, 209)	Median: sICH: 15 (11, 21) no sICH: 7 (4, 13)	Neuropsychiatric Disease and Treatment	2021
Guo et al. 2015	IVT	Cohort studies	362, Single center	China	HT: 115 (31.8%) HI: 80 (22.1%) PH: 35 (9.7%)	ECASS II	24 Hours	Mean: Q1: 68.8±11.8, Q2: 66.7±14.0, Q3: 66.9±13.1, Q4: 68.4±13.0	Male: Q1: 62.2%, Q2: 73.4%, Q3: 61.3%, Q4: 55.9%	Mean: Q1: 12.4±7.0, Q2: 9.8±5.9, Q3: 10.3±5.6, Q4: 11.6±8.3	Mean: Q1: 209.4±62.6 min, Q2: 215.3±66.2 min, Q3: 204.9±67.1 min, Q4: 218.3±62.0 min	Stroke	2015
Hebert et al. 2020	EVT	Cohort studies	751, Multicenter	France, 6 centers	HT: with heparin: 77/223 (34.5%), without heparin: 245/528 (46.4%)	ECASS II	24 Hours	Median: With heparin: 70 [56-80], Without heparin: 73 [62-82]	Female: With heparin: 112 (50,5%), Without heparin: 270 (51,2%)	Median: With heparin: 265 [199-335], Without heparin: 233 [175-326,2]	Median: With heparin: 17 [10-20,5], Without heparin: 16 [11-20]	Journal of Stroke and Cerebrovascular Diseases	2020
Hsieh et al. 2014	IVT	Cohort studies	657, Multicenter	Taiwan, 4 centers	sICH: 8%	NINDS	Within 36 hours	Mean: With renal dysfunction: 71 ± 10, Without renal dysfunction: 65 ± 13	Male: With renal dysfunction: 64%, Without renal dysfunction: 61%	Mean: With renal dysfunction: 133 ± 40, Without renal dysfunction: 137 ± 41	Median: With renal dysfunction: 14 (9 – 19), Without renal dysfunction: 13 (8 – 20)	Cerebrovascular Diseases	2014
Huang et al. 2021	EVT	Cohort studies	305, Single center	China	sICH: 21 (6.9%)	Heidelberg Bleeding Classification	Within 48hours	Mean: Within 6 h of onset: 72.3 ± 1.6, Beyond 6 h: 66.9 ± 12.4	Male: Within 6 h of onset: 135 (56.7%), Beyond 6 h: 39 (58.2%)	Median: Within 6 h of onset: 215.5 (160.0–273.3) min, Beyond 6 h: 465.0 (395.0–670.0) min	Median: Within 6 h of onset: 16 (12–20), Beyond 6 h: 13 (9–17)	BMC Neurology	2021
Huang et al. 2019	EVT	Cohort studies	283, Multicenter	China, 2 centers	sICH: 27 (9.5%)	ECASS	24 Hours	Mean: 67.2 ± 11.9	Male: 0.537	Mean: 256 ± 76.6 min	Median: 17 (14–20)	Journal of Neurology	2019
Huo et al. 2021	EVT	Cohort studies	915, Multicenter	China, 20 centers	sICH: 51 (5.6%)	ECASS III	24 Hours	Median: 64 (55–72)	Male: 611 (66.8%)	Median: 315 (220–440) min	Median: 14 (9–20)	Stroke and Vascular Neurology	2021
Jang et al. 2021	EVT	Cohort studies	314, Multicenter	Korea, 3 centres	sICH: 34 (10.8%), HT: 54 (17.2%)	ECASS	12-24 hours after EVT	Median: No Tirofiban: 69.0 (60.0-76.0) Tirofiban: 66.0(55.5-73.0)	Male: No Tirofiban: 144 (51.6%). Tirofiban: 24 (68.6%)	median: No Tirofiban: 204.0 (153.0–257.5). Tirofiban:184.0 (150.0–281.5)	Median: No Tirofiban:17.0 (13.0–20.0) Tirofiban: 16.0 (12.0–20.0)	American Journal of neuroradiology	2021
Jiang et al. 2015	EVT	Cohort studies	89, Single center	China	sICH: 11 (12.4%)	ECASS	within 24 hours	Mean: 63.12± 13.98	Male: 55(61.80%)	Mean: 170.64 ±67.73	Mean: 19.17±4.64	PLOS One	2015
Jian et al. 2020	EVT	Cohort studies	153, Multicenter	China, 2 centers	ICH: 64 patients (41.8%), of which 28 patients (18.3%) were SICH	ECASS, Heidelberg Bleeding Classification	within 48 hours	Mean: HT: 70.5 ± 12.5. Without HT: 61.7 ± 15.8	Male: HT: 37(57.8%). Without HT: 57(64.0%)	median: HT: 299.0(233.8–358.0). Without HT 305.0(219.0–468.5)	Median: HT: 18.0(15.0–20.0). Without HT: 15.0(13.0–21.0)	Neurological Sciences	2020
Juceviciute et al. 2019	IVT	Cohort studies	201, Single center	Lithuania	sICH: 14 (7.0%). HT: 23 (11.4%)	ECASS II	24 hours	Median: Non HT: 76.0 (69.0–83.0). HT: 82.0 (75.0-87.0)	Female: Non-HT: 107 (60.1%), HT: 13(56.5%)	median: Non HT: 150.0 (118.0-190.0), HT: 132.0 (110.0-163.0).	Median: Non HT: 9.0(6.0-14.0), HT: 14.0(8.0-18.0)	BMC Neurology	2019
Koga et al. 2011	IVT	Cohort studies	600, Multicenter	Japan, 10 centres	HT: 119 (19.8%), sICH: 16 (2.7%)	SITS-MOST	within 36 hours	Mean: 72 ± 12	Male: 377(62.8%)	median: 145(121-166)	Median: 13(7.3-19)	Stroke	2011
Kuo et al. 2016	IVT	Cohort studies	75, Single center	Taiwan	12 (16%)	Self defined	24 hours	Median: HAS+: 66 (59-72). HAS-: 62 (52-69)	Male: HAS+: 20 (52.6%). HAS-: 25 (67.6%)	Mean: HAS+: 118.9 ± 41.9. HAS-: 105.6±31.1	Median: HAS+: 15(11-19). HAS-: 13(9-17)	Journal of stroke and cerebrovascular diseases	2016
Kurmann et al. 2018	IVT	Cohort studies	1865, Multicenter	Switzerland, 4 centers	sICH: 67 (3.6%)	SITS-MOST	24-48 hours	Mean: Smokers:63.5±12.6. NonSmokers:71.3±15.8	Male: Smokers:266/369 (72.1%). NonSmokers:838/1496 (56.0%)	Mean: Smokers:159.3±49.2. NonSmokers:160.1±50.5	Mean: Smokers:11.0±6.42. Nonsmokers:11.4±6.7	Stroke	2018
Lee et al. 2019a	IVT	Cohort studies	375, Single center	South Korea	sICH: 14(3.7%)	ECASS II	24-36 hours	Median: Non-sICH:70 (60–77). sICH:74 (60–76)	Male: Non-sICH:226 (62.6%). sICH: 7 (50%)	Median: non-sICH:108 (85–147). sICH: 106.5 (90–132)	Median: non-sICH: 10 (6–16). sICH: 18 (15–19)	Clinical and experimental emergency medicine	2019
Lee et al. 2017	EVT	Cohort studies	195, Single center	Germany	HT: 39 (20%), sICH: 13 (6.7%)	ECASS III	12-24 hours	Median: Acute Stenting with Tirofiban: 71 (61–77). Acute MCA thrombectomy without Tirofiban: 76 (69–82)	Male: Acute Stenting with Tirofiban: 38 (63%). Acute MCA thrombectomy without Tirofiban: 55 (41%)	Median: Acute Stenting with Tirofiban:175 (139–238). Acute MCA thrombectomy without Tirofiban:183 (143–294)	Median: Acute Stenting with Tirofiban: 11 (6–16). Acute MCA thrombectomy without Tirofiban: 15 (11–18)	PLOS One	2017
Lee et al. 2019b	EVT	Cohort studies	400, Single center	Korea	H1: 15.5%(62/400). PH: 9%(36/400). symptomatic hemorrhage: 3.5%(14/400)	ECASS	24 hours	Median: PH:71.5 (63–75.75). No PH: 72.5 (64–79).	Male: PH: 19 (52.8%). No PH: 186 (51.1%).	Median: PH: 235 (180–310). No PH: 225 (181.25–317.5)	Median: PH: 13 (11–16). No PH: 13 (10–16)	Journal of neurointerventional surgery	2019
Lin et al. 2018	IVT	Cohort studies	229, Multicenter	Taiwan, 3 centres	sICH= 14 (6.1%)	ECASS II	36 hours	Mean: sICH: 72 ±10. no sICH: 67 ±13	Male: sICH: 8 (57%). No ICH: 121 (56%)	Median: sICH: 120 [83–152]. No sICH: 105 [74–145]	Median: sICH: 16 [13–22]. No sICH: 13 [8–18]	Peer J	2018
Lin et al. 2019	IVT	Cohort studies	197, Multicenter	China, 2 centers	early ICH: 13 (6.6%)	ECASS II	24-36 hours	Mean: Early ICH:66.9±9.7, Non early ICH:66.8±12.9	Male: Early ICH: 7 (53.8%), Non early ICH: 126 (68.5%)	Mean: Early ICH: 202.6±33.5, Non early ICH: 184.5±49.8	Mean: Early ICH:13.1±6.0, Non early ICH: 12.3±6.3	Journal of atherosclerosis and thrombosis	2019
Liu et al. 2017	IVT	Cohort studies	1128, Multicenter	China, 67 centres	SICH per SITS-MOST: 23 (2.0%) SICH per ECASS II: 44 (3.9%) SICH per NINDS: 61 (5.4%)	SITS-MOST ECASS II NINDS	within 36 hours	Mean: sICH= 66.22±8.89, Non sICH=63.43±11.38.	Male: sICH: 12(52.17%), Non sICH: 676(61.18%).	median: sICH: 3.03(2.38–3.58) hours, Non sICH: 2.83(2.33–3.25) hours.	Median: sICH: 18(12–21), Non sICH: 11(7–16)	PLOS One	2017
Luo et al. 2020	IVT	Cohort studies	763, Single center	China	HT: 78 (10.2%)	ECASS II	within 24 hours	Median: HT: 66.5(54-73) No HT: 63(54-71)	Male: HT: 57(73.1%) No HT: 495(72.3%)	median: HT: 180(146.3-231.5) No HT: 184(143-230)	Median: HT: 12.5(8-16) No HT: 9(5-13)	Current Neurovascular Research	2020
Maestrini et al. 2015	IVT	Cohort studies	846, Multicenter	France and Finland	sICH:54 (6.4%)	ECASS II	22-36 hours	Median: 71 (60–80)	Male: 430 (50.8%)	median: 145 (104–195)	Median: 10 (6–16)	Neurology	2015
Maros et al. 2021	EVT	Cohort studies	593, Multicenter	Germany, 25 centres	sICH: 26 (4.4%)	ECASS II	within 24 hours	Mean: 72.3 ± 13.7	Female: 0.491	median: 193 [136–265]	Median: 15 [10–19]	Stroke	2021
Mori et al. 2011	IVT	Cohort studies	103, Multicenter	Japan, no center info	sICH: 6 (5.8%)	Self defined	within 36 hours	Mean: Present sICH: 73.8 ±6.9, Absent sICH: 70.7 ± 10.0.	Male: sICH present: 50.0%, sICH absent: 62.9%	mean: sICH present: 152.8 ± 25.0, sICH absent: 150.3 ± 23.2	Mean: sICH present: 19.0 ± 6.3, sICH absent: 14.8 ± 5.6.	Journal of Stroke and Cerebrovascular Diseases	2011
Neuberger et al. 2019	EVT	Cohort studies	612, Single center	Germany	any ICH: 195. sICH: 27	Heidelberg Bleeding Classification	18-36 hours	Mean: No sICH: 71.5 ± 13.7 sICH: 70.0 ± 12.5	Male: No sICH: 282 (48.2%), sICH: 17 (63.0%)	Median: No sICH:224 (164–387) sICH: 338 (261–461)	Median: No sICH:17 (12–21) sICH: 17 (14–21)	Neuroradiology	2019
Nogueira et al. 2015	EVT	Cohort studies	1122, Multicenter	Atlanta, USA, 13 centers	Any ICH: 363 (32.3%), HI: 267(24%), PH:96(8.5%)	ECASS	24-36 hours	mean: Any ICH: 67±15, No Hemorrhage: 66±15	Female: Any ICH: 174 (48%), No Hemorrhage: 366 (48%)	Mean: Any ICH: 312±157, No Hemorrhage: 296±162	Mean: Any ICH:17±5 No Hemorrhage: 16±6.	Journal of neurointerventional surgery	2015
Nogueira et al. 2020	EVT	Cohort studies	1644, Multicenter	Multinational (12 countries), 76 centers	sICH: 25 (1.5%)	ECASS III	48 hours	Mean: DAO: 68.3±13.5, PAO 67.9±14.9	Female: DAO: 51.1% (192), PAO: 52.9% (671).	median: DAO: 4.2 (2.8–6.7) hours, PAO: 4.2 (3.0–6.6) hours	Median: DAO: 13 (8–18), PAO: 16 (12–20)	Journal of neurointerventional surgery	2020
Pan et al. 2020	EVT	Cohort studies	374, Single center	China	sICH: 10.7%	Self defined	24 hours	Median: eGFR ≤44 (G3b–5): 82 (75–85) eGFR 45–59 (G3a): 77 (66–83.3) eGFR 60–89 (G2): 76 (70–81) eGFR ≥90 (G1): 63.5 (55–70)	Male: eGFR ≤44 (G3b–5): 16 (59.3%) eGFR 45–59 (G3a): 30 (65.2%) eGFR 60–89 (G2):102 (60.0%) eGFR ≥90 (G1): 87 (66.9%)	Median: eGFR ≤44 (G3b–5): 202 (134–345) eGFR 45–59 (G3a): 178 (136–309) eGFR 60–89 (G2): 195 (130–333) eGFR ≥90 (G1): 211 (155–379)	Median: eGFR ≤44 (G3b–5): 16 (14–20) eGFR 45–59 (G3a): 16.5 (11–24) eGFR 60–89 (G2): 16 (12–20) eGFR ≥90 (G1): 13.5 (9–18)	BMC Neurology	2020
Papanagiotou et al. 2018	EVT	Cohort studies	482, Multicenter	Multinational (7 countries), 18 centers	sICH: 5.2% (n =25)	ECASS II	24 hours	Mean: Cervical ICA Stenting With Antithrombotic Agents: 64.1 ± 12.3 Cervical ICA Stenting Without Antithrombotic Agents: 63.1±11.8, Cervical ICA Angioplasty: 66.7±8.9, Thrombectomy Alone: 62.1±13	Male: Cervical ICA Stenting With Antithrombotic Agents: 160 (62%), Cervical ICA Stenting Without Antithrombotic Agents: 49(74%), Cervical ICA Angioplasty: 36(69%), Thrombectomy Alone: 68(63%)	Mean: Cervical ICA Stenting With Antithrombotic Agents : 279.8 ±213.1, Cervical ICA Stenting Without Antithrombotic Agents:292.6±144.6, Cervical ICA Angioplasty: 273±139.8, Thrombectomy Alone: 280.8±157.6	Mean: Cervical ICA Stenting With Antithrombotic Agents: 15±6.2 Cervical ICA Stenting Without Antithrombotic Agents: 17.4±6.1, Cervical ICA Angioplasty: 17±4.1 Thrombectomy Alone: 16.5±5.4	JACC: CARDIOVASCULAR INTERVENTIONS	2018
Pikija et al. 2018	EVT	Cohort studies	187, Single center	Austria	ICH: 31 (16.6%)	Heidelberg Bleeding Classification	24 hours	Median: All: 74 (60–81), ICH: 77 (52–84) No ICH: 73 (62–80)	Male: All: 86 (45.9%), ICH: 12 (38.7%) No ICH: 19 (61.3%)	Median: All: 189 (148–233), ICH: 205 (180–252) No ICH: 186 (144–227)	Median: All: 18 (13–22), ICH: 18 (14–23) No ICH: 18 (13–22)	Journal of Neuroinflammation	2018
Pundik et al. 2008	IVT	Cohort studies	488, Single center	Ohio, USA	sICH age <80: 42 (10.4%), sICH age >=80: 10 (12.82%). Asymptomatic ICH age <80: 76 (18.81%), Asymptomatic ICH age =>80:10 (12.82%)	Self defined	24 hours	Mean: Age < 80: 62.7 ± 11.8, Age => 80: 83.3 ± 3.7	Female: Age < 80: 171 (43%), Age => 80: 42 (55%)	Mean: Age < 80: 198 ± 101, Age => 80: 181 ± 81	Mean: Age < 80: 13 ± 8, Age => 80: 14 ± 8	Journal of Stroke and Cerebrovascular Diseases	2008
Qiu et al. 2017	IVT	Cohort studies	159, Single center	Shanghai, China	sICH: 6 (3.77%)	ECASS II	24 hours	Median: fT3 <3.68= 67.8 (58.3–76.5), fT3 3.68–4.11= 65.0 (60.3–76.0), fT3 4.11–4.55= 65.0 (57.0–72.0), fT3 >4.55=61.5 (58.0–66.0)	Male: fT3 <3.68= 23 (57.50%), fT3 3.68–4.11= 24 (60.00%), fT3 4.11–4.55= 24 (61.54%), fT3 >4.55= 35 (87.50%)	median: fT3 <3.68= 178.4 (133.5–227.5), fT3 3.68–4.11= 152.5 (135.0–203.8), fT3 4.11–4.55= 180.0 (145.0–205.0), fT3 >4.55=174.5 (146.3–213.8)	Median: fT3 <3.68= 8.5 (6.0–12.0), fT3 3.68–4.11= 7.0 (5.0–12.0), fT3 4.11–4.55= 5.0 (4.0–7.0), fT3 >4.55= 6.0 (4.0–7.0)	Medicine	2017
Ramos-Araque et al. 2020	EVT	Cohort studies	1455, Multicenter	Spain	sICH=81	ECASS II	after 24 h of treatment	Mean: Non-OAC: 71.5 ± 13.2 DOACs: 76.37 ± 9.79 VKA: 76.66 ± 10.2	Female: Non-OAC: 525 (45%) DOACs: 38 (48%) VKA: 101 (52%)	Median: Non-OAC: 225 (320–165) DOACs: 197 (152–300) VKA: 201 (160–312)	Median: Non-OAC: 16 (10–20) DOACs: 15 (9–20) VKA: 18 (12–21)	Frontiers in Neurology	2020
Robinson et al. 2017	IVT	RCTs	3285, Multicenter	Multinational, no center info	sICH as per SITS-MOST: 52 sICH as per NINDS: 228 sICH as per ECASS2: 141 sICH as per ECASS3: 61 Any ICH: 637	SITS-MOST NINDS ECASS2 ECASS3	24h-7 days	Mean: No Antiplatelet agent: 65 ± 13, Antiplatelet agent: 71 ± 11	Female: No Antiplatelet agent: 949 (38%), Antiplatelet agent: 296 (39%)	Median: No Antiplatelet agent: 173 (130-220) min, Antiplatelet agent: 161.5(116-210) min	Median: No Antiplatelet agent: 8 (5-14), Antiplatelet agent: 8 (5-14)	Stroke	2017
Rocco et al. 2013	IVT	Cohort studies	1112, Single center	Germany	Any ICH: 222(19.9%), sICH per SITS: 43 (3.9%), sICH per NINDS: 95(8.5%)	SITS and NINDS	within 24 hours	Median: 74 (65–80)	Female: 529 (47.5%)	Median: 2.25 (1.75–2.92) hours	Median: 12 (7–17)	Stroke	2013
Sadeghi-Hokmabadi et al 2017	IVT	Cohort studies	403, Multicenter	Turkey and Iran	26 (6.5%)	ECASS II	24-36 hours	Median: GFR ≥ 45 mL: 67 (56–73) , GFR < 45 mL/: 75 (67–77)	Male: GFR ≥ 45 ml: 210 (60.7%) , GFR < 45 mL): 28 (49.1%)	Median: GFR ≥ 45 mL: 150 (120–180) , GFR < 45 mL: 147 (119–171)	Median: GFR ≥ 45 mL: 15 (10–18) , GFR < 45 mL: 16 (11–20)	Stroke Research and Treatment	2017
Sarikaya et al 2011	IVT	Cohort studies	1479, Multicenter	Switzerland, 6 centres	SICH, NINDS definition: >100kg= 1/94 (1.1%), <=100kg= 73/1,360 (5.4%). SICH, ECASS II definition: >100kg= 1/94 (1.1%), <=100kg= 62/1,360 (4.6%).	ECASS II and NINDS	24-48 hours	median: Weight >100kg: 60.1 (53.0–69.4) , Weight <= 100kg: 70.0 (58.9–78.0)	Male: Weight >100kg: 79/95 (83.2%) , Weight <= 100kg: 827/1,383 (59.8%)	Median: Weight >100kg: 170.0 (135.0–180.0) , Weight <= 100kg: 157.5 (130.0–180.0)	Median: Weight >100kg:12.0 (6–16) , Weight <= 100kg: 12.0 (7–17)	Cerebrovascular Disease	2011
Scott et al 2010	IVT	Cohort studies	273, Multicenter	Michigan, USA, 4 centres	ICH: 6.6%	ECASS II	within 36 hours	Mean: 68 ± 15	Female: 0.45	Mean: 154±32min	Median: 13 (8-17)	Academic Emergency Medicine	2010
Seners et al 2020	EVT	Cohort studies	598, Multicenter	France, 45 centres	ICH: 78 sICH: 28	ECASS II	Within 24 hours	Mean: Bridging therpay: 64.5 ± 16.6 ,IVT alone: 71.3±14.3	Male: Bridging therpay: 111 (51.9%) ,IVT alone: 167 (43.5%)	Median: Bridging therpay: 165 (129–212) ,IVT alone: 160(127–200)	median: Bridging therpay: 3 (2–5) ,IVT alone: 3 (1–4)	American Neurological Association	2020
Sobolewski et al 2014	IVT	Cohort studies	409, Multicenter	Poland, 3 centres	HT: 71(17.4%) SICH: ECASS II 15 (3.7%), SITS-MOST 11 (2.7%), NINDS 22 (5.4%)	ECASS II	22-36 hours	Mean: <= 80y: 66.4 ± 10.5 >80y: 84.5 ± 3.2	Male: <= 80y: 190 (59.8%) >80y: 29 (31.9%)	median: <= 80y: 160.0 (130.0–180.0) >80y: 175.0 (145.0–205.5)	Median: <= 80y: 11.0 (7.3–16.0) >80y: 13.0 (9.0–18.0)	Geriatrics and Gerontology International	2014
Sorensen et al 2016	IVT	Cohort studies	539, Single center	USA	sICH: 21(3.9%)	Self defined	within 36 hours	Mean: CSC: 73.6 ± 15.1 OSH: 69.1 ± 14.7	Female: CSC: 138 (51.7%) OSH: 137 (50.4%)	Mean: CSC: 176 ± 126.8 OSH: 174.1 ± 83.1	Median: CSC: 6 (3-13) OSH: 10 (5-18)	Journal of cerebrovascular disease	2016
Sun et al. 2019	EVT	Cohort studies	195, Multicenter	China, 3 centers	HT: 55 sICH: 17	ECASS III	Within 24 hours	Mean: Tirofiban: 66.2±15.2, Without tirofiban: 66.3±13.5	Male: Tirofiban: 51(71.8%), Without tirofiban: 86(69.4%)	Median: Tirofiban: 340(215–505), Without tirofiban: 301(218–433)	Median: Tirofiban: 14(9–20), Without tirofiban: 15.5(11–20)	Frontiers in Neurology	2019
Sylaja et al 2006	IVT	Cohort studies	1135, Multicenter	Canada, 60 centres	Any ICH: 132 sICH: 52	Self defined	24-48 hours	Mean: Age<80y: 65.6 ± 11.7 , Age >=80: 84.7 ± 3.6	Male: Age<80y: 60% , Age >=80: 37%	Mean: Age<80y: 150 ± 38.6, Age >=80: 146 ± 33.5	Mean: Age<80y: 13.9 ± 6.2 , Age >=80: 16 ± 6.4	J Neurol Neurosurg Psychiatry	2006
Sztriha et al 2011	EVT	Cohort studies	254, Single center	United Kingdom	Any ICH: 19 sICH: 8	SITS-MOST	24 hours	Median: 0–3 h NCCT: 74 (65–82) , 3–6 h CTP mismatch: 74 (62–81)	Male: 0–3 h NCCT: 92 (53%) , 3–6 h CTP mismatch: 43 (54%)	Median: 0–3 h NCCT: 120 (95–145) , 3–6 h CTP mismatch: 280 (240–315)	Median: 0–3 h NCCT: 14 (9–19), 3–6 h CTP mismatch: 13 (7–18)	PLOS One	2011
Tong et al 2021	EVT	Cohort studies	1225, Multicenter	China, 111 centers	Any ICH= 271, sICH= 89	Heidelberg Bleeding Classification	within 24 hours	Median: DA first-line: 65 (54–74) SR first-line: 65 (55–73)	Male: DA first-line: 63 (61.8%) SR first-line: 712 (63.4%)	Median: DA first-line: 318 (210–425) SR first-line: 300 (212–440)	Median: DA first-line: 16 (12–19) SR first-line: 17 (13–22)	Therapeutic Advances in Neurological Disorders	2021
Tsivgoulis et al 2009	IVT	Cohort studies	510, Single center	Arizona, USA	sICH: 31(6.1%)	Self defined	within 36 hours	Mean: sICH-Positive: 71 ± 11 sICH-Negative: 66± 15	Male: sICH-Positive: 55% sICH-Negative: 56%	median: sICH-Positive: 140 (80) sICH-Negative: 125(65)	Median: sICH-Positive: 12 (10) sICH-Negative: 8 (7)	stroke	2009
Tsivgoulis et al 2018	IVT	Cohort studies	790, Multicenter	USA, 2 centers	aICH: 51, sICH: 25	ECASS II	24 hours	Mean: DAPP+= 68.1 ± 13.1, DAPP-= 64.0 ± 14.6	Male: DAPP+= 56.9%, DAPP-= 49.4%	Median: DAPP+= 141 (99–188), DAPP-= 132 (100–175).	Median: DAPP+= 8 (4–14), DAPP-= 7 (4–13)	Neurology	2018
Tutuncu et al 2013	IVT	Cohort studies	740, Single center	Germany	sICH: 34 (4.6%), anyPH: 48 (6.5%)	ECASS	within 36 hours	Median: 75 [66–83]	Male: 391 (53%)	Median: 120 [95–162.5]	Median: 9 [5–16]	stroke	2013
Vaclavik et al 2018	IVT	Cohort studies	13772, Multicenter	Multinational (12 countries), 158 centers	sICH: 209 (1.5%)	SITS- MOST	22-36 hours	Mean: Cardioembolic stroke: 70.8 ± 11.49 Atherothrombotic stroke:66.7 ± 11.65 Lacunar stroke: 66.2 ± 11.41 Unknown or other stroke: 63.3 ± 14.26	Female: Cardioembolic stroke: 2093 (50.2%) Atherothrombotic stroke: 2487 (40.2%) Lacunar stroke: 645 (41.2%) Unknown or other stroke: 796 (42.9%)	Median: Cardioembolic stroke: 150 (120-180) Atherothrombotic stroke: 155 (120-180), Lacunar stroke: 0) 160 (125-190) Unknown or other stroke: 150 (120-180)	median: Cardioembolic stroke: 13 (8-17) Atherothrombotic stroke: 12 (8-17) Lacunar stroke: 7 (5-10) Unknown or other stroke: 10 (7-15)	Acta Neurol Scand.	2018
Vergouwen et al 2011	IVT	Cohort studies	1739, Multicenter	Canada, 11 centres	Any ICH:200/1739 (11.5%), sICH: 102/1739 (5.9%)	Self defined	within 36 hours	Median: No preadmission warfarin use: 74 (64 –82) , Preadmission Warfarin Use: 79 (72–84)	Female: No preadmission warfarin use: 777 (48.1%) , Preadmission Warfarin Use: 70 (56.0%)	Median: No preadmission warfarin use: 146 (120–175) , Preadmission Warfarin Use: 145 (117–170)	Median: No preadmission warfarin use: 12 (8–17) , Preadmission Warfarin Use: 14 (10–18)	Stroke	2011
Wu et al 2020	IVT	Cohort studies	194, Single center	China	HT: 22	ECASS II	12-36 hours	Median: Primary cohort: 67(59–74) , Validation cohort: 70(62–78)	Male: Primary cohort: 97(74.0%) , Validation cohort: 39(61.9%)	Median: Primary cohort: 160(120–200) , Validation cohort: 183(130–210)	median: Primary cohort: 6(3–11) , Validation cohort: 6(3–12)	BMC neurology	2020
Xu et al 2017	IVT	Cohort studies	162, Single center	China	20(12.3%)	Self defined	24 hours	mean: Not HT: 65 ± 10.5 HT: 69.85 ±10.39	Male: Not HT:92 (64.79%) HT: 11 (55.00%)	Mean: Not HT: 3.08 ±1.04 hours, HT: 2.73 ±0.91 hours	Mean: Not HT: 6.12 ±4.73 HT: 13.15 ±8.27	WORLD NEUROSURGERY	2017
Yang et al 2021	IVT	Cohort studies	232, Multicenter	China, 2 centres	HT: 19	ECASS	24 hours	mean: Non IR: 65.33± 12.86 , IR: 65.37± 12.80	Male: Non IR: 112 (67.88%) , IR: 39 (58.21%)	Mean: Non IR: 2.52 ±0.87 hours , IR: 2.57 ±1.03 hours	Median: Non IR: 4 (2,5) , IR: 5 (3,9)	Journal of Stroke and Cerebrovascular Diseases	2021
Zerna et al 2016	IVT	Cohort studies	542, Multicentre	Germany, 14 centers	SICH: 33	ECASS II	within 48 hours	Median: <_80 years: 72 (5), >80 years: 84 (5)	Female: <_80 years: 165 (45.6%), >80 years: 126 (70.0%)	Median: <_80 years: 145 (41.25), >80 years: 145 (47)	Median: <_80 years: 11 (11), >80 years: 14 (10)	Journal of Telemedicine and Telecare	2016
Zhang et al 2020	EVT	Cohort studies	629, Multicentre	China, 21 centres	sICH: 87	Heidelberg Bleeding Classification	24 hours	Mean: sICH: 66.7±10.3 , without sICH: 64.2±12.8	Male: sICH: 46 (52.9%) , without sICH: 320 (59.0%)	Median: sICH:308.0 (230.0–373.0) , without sICH: 265.5 (202.0–345.	Median: sICH: 18.0 (14.0–24.0) , without sICH: 16 (12.0–21.0)	Stroke	2020
Zhong et al 2021	IVT	Cohort studies	419, Multicentre	New Zealand, 3 centres	sICH: 10	Self defined	within 48 hours	Median: tenecteplase: 75 (64–84)Alteplase: 74 (62–83)	Male: tenecteplase: 93 (56%) Alteplase: 152 (60%)	Median: tenecteplase 130 (97–183):Alteplase: 129 (100–175)	Median: tenecteplase 8 (5–14):Alteplase: 10 (5–17)	Stroke	2021
Zhou et al 2020	IVT	Cohort studies	345, Single center	China	ICH: 50	ECASS II	24 hours	Median: ICH:70 (60–74), Non ICH: 64 (55–72)	Male: ICH: 32 (64.0%) , Non ICH: 203 (68.8%)	Median: ICH: 190 (131–240), Non ICH: 180 (150–235)	Median: ICH: 11 (7.0–15), Non ICH: 4.0 (3.0–10)	Neuropsychiatric Disease and Treatment	2020
Zhu et al 2020	IVT	Cohort studies	462, Single center	China	HT: 39 PH2: 16 sICH: 27	ECASS	24 hours	Mean: ASC: 65.42 ± 11.96 PSC: 64.49 ± 10.34	Male: ACS: 214 (61.1%), PCS: 75 (67.0%)	Mean: ACS: 127.3 ± 68.5 , PCS: 134 ± 67.4	Median: ACS: 5 (3-10), PCS: 4 (2-9)	Journal of Stroke and Cerebrovascular Diseases	2020
Zou et al 2013	IVT	cohort studies	182, Single center	Australia	HT: 49 PH2: 9	ECASS	22–36 hours	Median: HMCAS: 72 (31–91) Without HMCAS: 70 (26–88)	Male: HMCAS: 36 (51.4%) Without HMCAS: 59 (52.7%)	Median: HMCAS: 148 (54–265) Without HMCAS: 163 (42– 270)	Median: HMCAS: 16 (4–26) Without HMCAS: 11 (1–27)	Journal of Clinical Neuroscience	2013
Hassan et al. 2021	EVT	Cohort studies	420, Single center	USA	sICH: 49 (11.7%)	ECASS	within 24 hours	Mean: Acute stenting+MT: 70.34±13.75, MT Alone: 70.64±12.92	Male: Acute stenting+MT: 29 (63.0%), MT Alone: 194 (51.9%)	Mean: Acute stenting+MT: 3.07±2.08 hour, MT Alone: 3.10±2.75 hour	Mean: Acute stenting+MT: 16.19±7.97, MT Alone: 16.35±8.12	Interventional Neuroradiology	2021
Akbik et al. 2021	EVT	Cohort studies	6461, Multicenter	USA, 22 centers	sICH: AF: 269/2180 (7%), No AF: 173/3895 (8%)	ECASS II	within 24 hours	Mean: AF:76 ±11, No AF: 65 ± 15	Female: AF: 1996 (48%), No AF: 1247 (54%)	Mean: AF: 7 ± 10.3 hours, No AF: 6.1 ± 5.8 hours	Mean: AF: 15 ± 7, No AF: 16 ± 7	Journal of NeuroInterventional Surgery	2021
Cai et al. 2021	EVT	Cohort studies	292, Single center	China	HT: 115 (39.4%) sICH: 61 (20.9%)	Self defined	within 24 hours	Mean: Tirofiban: 66.2 ± 11.4, No tirofiban: 68.5 ± 14.3	Female: Tirofiban: 18 (35.3%), No tirofiban: 97 (40.2%)	Mean: Tirofiban: 414.2 ± 394.3 min, No tirofiban: 314.5 ± 172.2 min	Median: Tirofiban: 14 (11–18), No tirofiban: 12 (9–16)	Frontiers in Neurology	2021
Schlemm et al. 2021	IVT	RCTs	459, Multicenter	Europe, 61 centers	HT: 102 (22.2%) sICH: 26 (5.7%)	NINDS	22 to 36 hours	Median: 68 (59-74)	Female: 171(37%)	Median: 3.1(2.5-3.8) hours	Median: 5(3-8.5)	Neurology	2021
Shen et al. 2021	IVT	Cohort studies	146, Single center	China	sICH: 23 (15.8%)	ECASS II	within 24 hours	Mean: 75 ± 11	Male: 92 (63.0%)	Median: 2.5 (1.5) hours	Median: 8 (9)	BMJ	2021
Lin et al. 2021	EVT	Cohort studies	135, Single center	China	49 (36.3%)	ECASS II	within 24 hours	Median: Non-HT group: 65.0 (58.0–74.8), HT group: 71.0 (62.0–79.0)	Male: Non-HT group: 54 (62.8%), HT group: 27 (55.1%)	Median: Non-HT group:5.54 (4.06–7.56) hours, HT group: 5.25 (3.83–7.25) hours	Median: Non-HT group:15 (10–20), HT group: 14 (11–17)	Frontiers in Neurology	2021
Mowla et al. 2021	EVT	Cohort studies	93, Single center	USA	sICH: 9 (9.7%)	ECASS III	24 to 36 hours	Mean: 67.8 ± 13.4	Male: 47 (50.5%)	Mean: 143.3 ± 72.1 min	Mean: 13.8 ± 6.8	Neurological Sciences	2021
Zhang et al. 2021	IVT	Cohort studies	341, Single center	China	68 (19.9%)	ECASS II	within 24 hours	Median: Non-HT group: 69(58,76.5), HT group:73 (65,80)	Male: Non-HT group: 172(63%), HT group:42(61.8%)	Median: Non-HT group: 215(146,293.5) min, HT group:215(154,269.5) min	Median: Non-HT group: 7 (3,14), HT group:13(9,17)	Clinical Radiology	2021
Yu et al. 2021	EVT	Cohort studies	102, Single center	China	HT: 36 (35.3%) , sICH: 15 (14.7%)	Heidelberg Bleeding Classification	within 24 hours	Mean: 66.9 ± 13.89	Male: 54 (52.9%)	Median: 297.5 (215–357) min	Median: 13.5 (9.75–17.00)	Neuroradiology	2021
Bala et al. 2021	EVT	Cohort studies	981, Single center	France	PH: 167 (17.0%), PH2: 70 (7.1%), SICH: 75 (7.6%)	Heidelberg Bleeding Classification	22 to 36 hours	Median: NIHSS > 25: 72 (60–82), NIHSS 15–25: 72 (61–83)	Male: NIHSS > 25: 51 (47.2%), NIHSS 15–25: 409 (46.8%)	Median: NIHSS > 25: 245 (187–329.25), NIHSS 15–25: 242 (188.5–294.5)	Median: NIHSS > 25: 27 (26–28), NIHSS 15–25: 20 (17–23)	Neurology	2021
Merlino et al. 2021	EVT	Cohort studies	204, Single center	Italy	sICH: Q1, 2%; Q2, 7.7%; Q3, 7.7%; Q4, 25.4%	ECASS III	within 24 hours	Median: Q1, 74 (67.5–81.5); Q2, 73.5 (64–81.5); Q3, 75 (67.2–80.7); Q4, 75 (69–81)	Male: Q1, 24 (49%); Q2, 23 (44.2%); Q3, 29 (55.8%); Q4, 24 (47.1%)	Median: Q1, 205 (165–290) min Q2, 212.5 (186.2–251.2) min Q3, 210 (146.2–255) min Q4, 210 (165–265) min	Median: Q1, 15 (11.5–20) Q2, 17 (12–19) Q3, 17 (16–20) Q4, 17 (14–21)	Frontiers in Neurology	2021
Ngankou et al. 2021	EVT	Cohort studies	4029, Multicenter	France, 18 centers	PH: 425 (10.5%), sICH: 267 (6.6%)	ECASS III	within 24 hours	Mean: 70.1 ± 14.7	Female: 1993 (49.6%)	Median: 251.0 (136.0)	Median: 17.0 (8.0)	Stroke	2021
Cheng et al. 2021	IVT	Cohort studies	377, Single center	China	61 (16.2%)	ECASS	24 to 36 hours	Median: Troponin dynamic changes: 81 (69–83), No troponin dynamic changes: 69 (61–79)	Male: Troponin dynamic changes: 34 (51.5%), No troponin dynamic changes: 158 (69.9%)	Mean: Troponin dynamic changes: 157.8 ± 54.4, No troponin dynamic changes: 167.4 ± 56.7	Median: Troponin dynamic changes: 14 (9–18), No troponin dynamic changes: 6 (4–12)	Frontiers in Aging Neuroscience	2021

## Sheet: Quality assessment – QUIPS
	1. Study Participation - Goal: To judge the risk of selection bias (likelihood that relationship between prognostic factor and outcome is different for participants and eligible non-participants)																2. Study Attrition - Goal: To judge the risk of attrition bias (likelihood that relationship between prognostic factor and outcome are different for completing and non-completing participants)												3. Prognostic Factor Measurement - Goal: To judge the risk of measurement bias related to how prognostic factor was measured (differential measurement of prognostic factor related to the level of outcome)														4. Outcome Measurement - Goal: To judge the risk of bias related to the measurement of outcome (differential measurement of outcome related to the baseline level of prognostic factor)
	a. Source of target population		b. Method used to identify population		c. Recruitment period		d. Place of recruitment		e. Inclusion and exclusion criteria		f. Adequate study participation		g. Baseline characteristics		Summary Study participation		a. Proportion of baseline sample available for analysis		b. Attempts to collect information on participants who dropped out		c. Reasons and potential impact of subjects lost to follow-up		d. Outcome and prognostic factor information on those lost to follow-up				Study Attrition Summary		a. Definition of the prognostic factor		b. Valid and Reliable Measurement of prognostic factor				c. Method and Setting of Prognostic Factor Measurement		d. Proportion of data on prognostic factor available for analysis		e. Method used for missing data		Prognostic Factor Measurement Summary		a. Definition of the Outcome		b. Valid and Reliable Measurement of Outcome		c. Method and Setting of Outcome Measurement		Outcome Measurement Summary
Study reference	a. The source population or population of interest is adequately described for key characteristics (LIST)	a. Comments	b. The sampling frame and recruitment are adequately described, including methods to identify the sample sufficient to limit potential bias (number and type used, e.g., referral patterns in health care)	b. Comments	c. Period of recruitment is adequately described	c. Comments	d. Place of recruitment (setting and geographic location) are adequately described	d. Comments	e. Inclusion and exclusion criteria are adequately described (e.g., including explicit diagnostic criteria or “zero time” description)	e. Comments	f. There is adequate participation in the study by eligible individuals	f. Comments	g. The baseline study sample (i.e., individuals entering the study) is adequately described for key characteristics (LIST)	g. Comments	The study sample represents the population of interest on key characteristics, sufficient to limit potential bias of the observed relationship between prognostic factor and outcome	Summary Comments	a. Response rate (i.e., proportion of study sample completing the study and providing outcome data) is adequate	a. Comments	b. Attempts to collect information on participants who dropped out of the study are described	b. Comments	c. Reasons for loss to follow-up are provided	c. Comments	d.1 Participants lost to follow-up are adequately described for key characteristics (LIST)	d.1. Comments	d.2 There are no important differences between key characteristics (LIST) and outcomes in participants who completed the study and those who did not	d.2. Comments	Loss to follow-up (from baseline sample to study population analyzed) is not associated with key characteristics (i.e., the study data adequately represent the sample) sufficient to limit potential bias to the observed relationship between prognostic factor and outcome	Summary Comments	a. A clear definition or description of 'Prognostic Factor' is provided (e.g., including dose, level, duration of exposure, and clear specification of the method of measurement)	a. Comments	b.1. Method of prognostic factor measurement is adequately valid and reliable to limit misclassification bias (e.g., may include relevant outside sources of information on measurement properties, also characteristics, such as blind measurement and limited reliance on recall)	b.1. Comments	b.2. Continuous variables are reported or appropriate cut-points (i.e., not data-dependent) are used	b.2. Comments	c. The method and setting of measurement of prognostic factor is the same for all study participants	c. Comments	d. Adequate proportion of the study sample has complete data for prognostic factor variable	d. Comments	e. Appropriate methods of imputation are used for missing 'Prognostic Factor' data	e. Comments	Prognostic factor is adequately measured in study participants to sufficiently limit potential bias	Summary Comments	a. A clear definition of outcome is provided, including duration of follow-up and level and extent of the outcome construct	a. Comments	b. The method of outcome measurement used is adequately valid and reliable to limit misclassification bias (e.g., may include relevant outside sources of information on measurement properties, also characteristics, such as blind measurement and confirmation of outcome with valid and reliable test)	b. Comments	c. The method and setting of outcome measurement is the same for all study participants	c. Comments	Outcome of interest is adequately measured in study participants to sufficiently limit potential bias
V. Agrawal et al. 2010	Low		Low		Low		Low		Moderate		Moderate	Sample size is less than 100	Low		Moderate		Low		Low		Low		Low		Moderate	not reported	Moderate		Low		Low		Low		Low		Moderate		Moderate	not reported	Moderate		Low		Moderate		Low		Moderate
Ahmed et al. 2010	Low		Low		Low		Low		Moderate		Moderate		Low		Moderate		Low		Moderate	not reported	Moderate	not reported	Moderate	not reported	Moderate	not reported	Moderate		Low		Low		Low		Low		Low		Moderate	not reported	Moderate		Low		Low		Low		Low
Ahmed et al. 2013	Low		Low		Low		Low		Low		Low		Low		Low		Low		Moderate	not reported	Moderate	not reported	Moderate	not reported	Moderate	not reported	Moderate		Low		Low		Low		Low		Low		Moderate	not reported	Moderate		Low		Low		Low		Low
Ahmed et al. 2017	Low		Low		Low		Low		Low		Low		Low		Low		Low		Low		Moderate		Low		Low		Moderate		Low		Low		Low		Low		Low		Low	missing values were exclused from the study	Low		Low		Low		Low		Low
Ahmed et al. 2021	Low		Low		Low		Low		Low		Low		Low		Low		Low		Low		Moderate		Moderate		Low		Moderate		Low		Low		Low		Low		Low		Low		Low		Low		Low		Low		Low
Alonso de Leciñana et al. 2012	Low		Low		Low		Low		Low		Low		Low		Low		High	49% missing data	Moderate	not reported	High	not reported	Moderate	not reported	Moderate	not reported	Moderate		Low		Low		Low		Low		High	49% missing data for risk factors	Moderate	not reported	Moderate		Low		Low		Low		Low
Altersberger et al. 2020	Low		Low		Low		Low		Moderate	not reported	Low		Moderate		Moderate		Low		Moderate	not reported	High	not reported	Moderate	not reported	Moderate	not reported	Moderate		Low		Low		Low		Low		Low		Low		Low		Low		Low		Low		Low
Anadani et al. 2020	Low		Low		Moderate	not reported	Low		Moderate	exclusion criteria not reported	Low		Moderate		Moderate		Low		Moderate	not reported	High	not reported	Moderate	not reported	Moderate	not reported	Moderate		Low		Low		Low		Low		Moderate	missing data	Moderate	not reported	Moderate		Low		Low		Low		Low
Anadani et al. 2019a	Low		Low		Low		Low		Moderate	exclusion criteria not reported	Low		Moderate		Moderate		Low		Moderate	not reported	High	not reported	Moderate	not reported	Moderate	not reported	Moderate		Low		Low		Low		Low		Low		Low		Low		Low		Low		Low		Low
Anadani et al. 2019b	Low		Low		Low		Moderate	not reported	Moderate	not reported	Moderate		Moderate		Moderate		Low		Moderate	not reported	High	not reported	Moderate	not reported	Moderate	not reported	Moderate		Low		Low		Low		Low		Low		Low		Low		Low		Low		Low		Low
Aoki et al. 2015	Low		Low		Low		Low		Low		Low		Low		Low		Moderate		Moderate	not reported	High	not reported	Moderate	not reported	Moderate	not reported	Moderate		Low		Low		Low		Low		Low		Low		Low		Low		Low		Low		Low
M. J. H. Aries et al. 2010	Low		Low		Low		Low		Low		Low		Low		Low		Low		Low		Low		Low		Low		Low		Low		Low		Low		Low		Low		Moderate	not reported	Moderate		Low		Low		Low		Low
Bang et al. 2011	Low		Low		Low		Low		Moderate	only mentions inclusion criteria	Low		Moderate		Moderate		Low		Low		Low		Low		Low		Low		Low		Low		Low		Low		Low		Moderate	not reported	Moderate		Low		Low		Low		Low
F. Benali et al. 2021	Low		Low		Low		Low		Moderate		Low		Moderate		Moderate		Low		Low		Low		Low		Low		Low		Low		Low		Low		Low		Low		Low		Low		Low		Low		Low		Low
Bracco et al. 2021	Low		Low		Low		Low		Low		Low		Low		Low		Low		Low		Low		Low		Low		Low		Low		Low		Low		Low		Low		Moderate	not reported	Moderate		Low		Low		Low		Low
Branscheidt et al. 2016	Low		Low		Low		Low		Moderate	only inclusion reported	Low		Moderate		Moderate		Low		Low		Low		Low		Low		Low		Low		Low		Low		Low		Low		Low		Low		Low		Low		Low		Low
Cao et al. 2020	Low		Low		Low		Low		Low		Moderate	Sample size is less than 100	Low		Moderate		Low		Low		Low		Low		Low		Low		Low		Low		Low		Low		Low		Low		Low		Low		Moderate	ICH as self defined	Low		Low
Cappellari et al. 2020	Low		Low		Low		Low		Low		Low		Low		Low		Moderate		Low		Low		Low		Low		Moderate		Low		Low		Low		Low		Low		Low		Low		Low		Moderate	ICH as self defined	Low		Low
Cappellari et al. 2021	Low		Low		Low		Low		Low		Low		Low		Low		Low		Low		Low		Low		Low		Moderate		Low		Low		Low		Low		Low		Moderate	No imputation	Moderate		Low		Low		Low		Low
Chalumeau et al. 2018	Low		Low		Low		Low		Low		Low		Low		Low		Low		Moderate	not reported	Moderate	not reported	Moderate		Low		Moderate		Low		Low		Low		Low		Low		Moderate	No imputation	Moderate		Low		Low		Low		Low
Chang et al. 2018	Low		low		Low		Low		Moderate	not reported	Low		Moderate		High		Low		Moderate	not reported	Moderate	not reported	Moderate	not reported	Low		Moderate		Low		Low		Low		Low		Low		Moderate	not reported	Moderate		Low		Low		Low		Low
Chao et al. 2013	Low		Low		Low		Low		Low		Low		Low		Low		Low		Moderate	not reported	Moderate	not reported	Moderate	not reported	Moderate		Moderate		Low		Low		Low		Low		Low		Moderate	not reported	Moderate		Low		Low		Low		Low
Chen et al. 2016	Low		Low		Low		Low		Low		Moderate	Single center data, n=145	Low		Moderate		Low		Moderate	not reported	Moderate	not reported	Moderate	not reported	Moderate		Moderate		Low		Low		Low		Low		Low		Moderate	not reported	Moderate		Low		Low		Low		Low
Chen et al. 2020	Low		Low		Low		Low		Low		Low		Low		Low		Low		Moderate	not reported	Moderate		Moderate		Moderate		Moderate		Low		Low		Low		Low		Low		Moderate	not reported	Moderate	not reported	Low		Low		Low		Low
Cheng et al. 2020	Low		Low		Low		Low		Low		Low		Low		Low		Low		Moderate	not reported	Moderate		Moderate		Moderate		Moderate		Low		Low		Low		Low		Low		Moderate	not reported	Moderate		Low		Low		Low		Low
Cheripelli et al. 2016	Low		Low		Low		Low		Moderate	Not reported	Moderate	Single center data, n=123	Moderate		High		Low		Moderate		Moderate		Moderate		Moderate		Moderate		Low		Low		Low		Low		Low		Moderate	not reported	Moderate		Low		Low		Low		Low
Cocho et al. 2006	Low		Low		Low		Low		Moderate	not reported	Moderate	Multi center data, n=114	Moderate		High		Low		Low		Low		Low		Low		Low		Low		Low		Low		Low		Low		Moderate	not reported	Moderate		Low		Low		Low		Low
Constant Dit Beaufils et al. 2021	Low		Low		Low		Low		Low		Low		Low		Low		Low		Low		Low		Moderate		Low		Moderate		Low		Low		Low		Low		Low		Low		Low		Low		Low		Low		Low
Cooray et al. 2021	Low		Low		Low		Low		Low		Low		Low		Low		Low		Moderate		Moderate		Moderate		Low		Moderate		Low		Low		Low		Low		Moderate		Moderate	no imputation	Moderate		Low		Low		Low		Low
Coutinho et al. 2017	Low		Low		Low		Low		Low		Low		Low		Low		Low		Moderate		Moderate		Moderate		Moderate		Moderate		Low		Low		Low		Low		Low		High	not reported	High		Low		Low		Low		Low
Couture et al. 2021	Low		Low		Low		Low		Low		Low		Low		Low		Low		Moderate		Moderate		Moderate		Moderate		Moderate		Low		Low		Low		Low		Low		Low		Low		Low		Low		Low		Low
Cucchiara et al. 2009	Low		Low		Low		Low		Low		Low		Low		Low		Low		Moderate		Moderate		Moderate		Moderate		Moderate		Low		Low		Low		Low		Moderate		High	not reported	High		Low		Low		Low		Low
Curtze et al. 2015	Low		Low		Low		Low		Moderate	not reported	Low		Moderate		Moderate		Low		Low		Low		Low		Low		Low		Low		Low		Low		Low		Low		Low		Low		Low		Low		Low		Low
Desilles et al. 2013	Low		Low		Low		Low		Moderate	not reported	Low		Moderate		Moderate		Low		Low		Low		Low		Low		Low		Low		Low		Low		Low		Low		Low		Low		Low		Low		Low		Low
Dharmasaroja et al. 2012	Low		Low		Low		Low		Moderate	not reported	Low		Moderate		Moderate		Low		Low		Moderate		Moderate		Moderate	not reported	Moderate		Low		Low		Low		Low		Low		Moderate	not reported	Moderate		Low		Low		Low		Low
Diedler et al. 2011	Low		Low		Low		Low		Moderate	not reported	Low		Moderate		Moderate		Moderate	missing data not reported	Moderate		Moderate		Moderate		Moderate	not reported	Moderate		Low		Low		Low		Low		Low		Moderate	not reported	Moderate		Low		Low		Low		Low
Dorado et al. 2013	Low		Low		Low		Low		Low		Moderate	Single center data, n=143	Low		Moderate		Low		Low		Low		Low		Low		Low		Low		Low		Low		Low		Low		Low	small number missing	Low		Low		Low		Low		Low
Dorado et al. 2010	Low		Low		Low		Low		Low		Low		Low		Low		Low		Low		Low		Low		Low		Low		Low		Low		Low		Low		Low		Low		Low		Low		Low		Low		Low
Du et al. 2021	Low		Low		Low		Low		Low		Moderate	Multicenter center data, n=111	Low		Moderate		Low		Low		Low		Low		Low		Low		Low		Low		Low		Low		Low		Low		Low		Low		Low		Low		Low
Ehrlich et al. 2019	Low		Low		Low		Low		Low		Low		Low		Low		Moderate		Moderate	not reported	Moderate		Moderate		Moderate	not reported	Moderate		Low		Low		Low		Low		Moderate		Low		Moderate		Low		Moderate	ICH as self defined	Low		Moderate
Engelter et al. 2011	Low		Low		Low		Low		Low		Low		Low		Low		Low		Moderate	not reported	Moderate		Moderate		Moderate	not reported	Moderate		Low		Low		Low		Low		Low		Low		Low		Low		Low		Low		Low
Enomoto et al. 2016	Low		Low		Low		Low		Moderate	exclusion criteria not reported	Low		Moderate		Low		Low		Moderate	not reported	Moderate		Moderate		Moderate	not reported	Moderate		Low		Low		Low		Low		Low		Moderate	not reported	Moderate		Low		Low		Low		Low
Fernandez Menendez et al. 2020	Low		Low		Low		Low		Moderate	exclusion criteria not reported	Moderate	Single center data, n=99	Moderate		Moderate		Low		Low		Low		Low		Low		Low		Low		Low		Low		Low		Low		Low		Low		Low		Low		Low		Low
Fonarow et al. 2011	Low		Low		Low		Low		Moderate		Low		Moderate		Moderate		Low		Moderate	not reported	Moderate	not reported	Moderate		Moderate	not reported	Moderate		Low		Low		Low		Low		Low		Low		Low		Low		Moderate	ICH as self defined	Low		Low
Ford et al. 2010	Low		Low		Low		Low		Low		Low		Low		Moderate		Low		Moderate	not reported	Moderate	not reported	Moderate		Moderate	not reported	Moderate		Low		Low		Low		Low		Low		Moderate	patients with missing data excluded from study	Moderate		Low		Low		Low		Low
Fuentes et al. 2011	Low		Low		Low		Low		Moderate	exclusion criteria not reported	Low		Moderate		Moderate		Low		Low		Low		Low		Low		Low		Low		Low		Low		Low		Low		Low		Low		Low		Low		Low		Low
Goyal et al. 2018	Low		Low		Low		Low		Moderate		Low		Moderate		Moderate		Low		Low		Low		Low		Low		Low		Low		Low		Low		Low		Low		Low		Low		Low		Moderate	ICH as self defined	Low		Low
Guo et al. 2015	Low		Low		Low		Low		Low		Low		Low		Low		Low		Low		Low		Low		Low		Low		Low		Low		Low		Low		Low		Low		Low		Low		Low		Low		Low
Hebert et al. 2020	Low		Low		Low		Low		Low		Low		Low		Low		Low		Moderate	not reported	Moderate	not reported	Moderate	not reported	Moderate	not reported	Moderate		Low		Low		Low		Low		Low		Low		Low		Low		Low		Low		Low
Hsieh et al. 2014	Low		Low		Low		Low		Low		Low		Low		Moderate		Low		Moderate	not reported	Moderate	not reported	Moderate	not reported	Moderate	not reported	Moderate		Low		Low		Low		Low		Low		Low		Low		Low		Low		Low		Low
Huang et al. 2021	Low		Low		Low		Low		Low		Low		Low		Low		Low		Low		Low		Low		Low		Low		Low		Low		Low		Low		Low		Low		Low		Low		Low		Low		Low
Huang et al. 2019	Low		Low		Low		Low		Low		Low		Low		Low		Low		Low		Low		Low		Low		Low		Low		Low		Low		Low		Low		Low		Low		Low		Low		Low		Low
Huo et al. 2021	Low		Low		Moderate	not reported	Low		Low		Low		Low		Low		Low		Low		Low		Low		Low		Low		Low		Low		Low		Low		Low		Low		Low		Low		Low		Low		Low
Jang et al. 2021	Low		Low		Low		Low		Low		Low		Low		Low		Low		Low		Low		Low		Low		Low		Low		Low		Low		Low		Low		Low		Low		Low		Low		Low		Low
Jiang et al. 2015	Low		Low		Low		Low		Low		Moderate	Single center data, n=89	Low		Moderate		Low		Low		Low		Low		Low		Low		Low		Low		Low		Low		Low		Low		Low		Low		Low		Low		Low
Jian et al. 2020	Low		Low		Low		Low		Low		Moderate	Single center data, n=153	Low		Moderate		Low		Low		Low		Low		Low		Low		Low		Low		Low		Low		Low		Low		Low		Low		Low		Low		Low
Juceviciute et al. 2019	Low		Low		Low		Low		Low		Low		Low		Low		Low		Low		Low		Low		Low		Low		Low		Low		Low		Low		Low		Low		Low		Low		Low		Low		Low
Koga et al. 2011	Low		Low		Moderate	not reported	Low		Moderate		Low		Low		Low		Low		Low		Low		Low		Low		Low		Low		Low		Low		Low		Low		Low		Low		Low		Low		Low		Low
Kuo et al. 2016	Low		Low		Low		Low		Low		Moderate	Single center data, n=75	Low		Moderate		Low		Low		Low		Low		Low		Low		Low		Low		Low		Low		Low		Low		Low		Low		Moderate	ICH as self defined	Low		Low
Kurmann et al. 2018	Low		Low		Moderate	not reported	Low		Low		Low		Low		Moderate		Low		Low		Moderate	not reported	Moderate	not reported	Moderate	not reported	Moderate		Low		Low		Low		Low		Low		Low	patients with missing data were excluded	Low		Low		Low		Low		Low
Lee et al. 2019a	Low		Low		Low		Low		Low		Low		Low		Low		Low		Low		Low		Low		Low		Low		Low		Low		Low		Low		Low		Low		Low		Low		Low		Low		Low
Lee et al. 2017	Low		Low		Low		Low		Moderate	not reported	Moderate		Low		Moderate		Low		Low		Low		Low		Low		Low		Low		Low		Low		Low		Low		Low		Low		Low		Low		Low		Low
Lee et al. 2019b	Low		Low		Low		Low		Moderate		Low		Low		Moderate		Low		Low		Low		Low		Low		Low		Low		Low		Low		Low		Low		Low		Low		Low		Low		Low		Low
Lin et al. 2018	Low		Low		Low		Low		Low		Low		Low		Low		Low		Low		Low		Low		Low		Low		Low		Low		Low		Low		Low		Low		Low		Low		Low		Low		Low
Lin et al. 2019	Low		Low		Low		Low		Low		Moderate		Low		Moderate		Low		Low		Low		Low		Low		Low		Low		Low		Low		Low		Low		Low		Low		Low		Low		Low		Low
Liu et al. 2017	Low		Low		Low		Low		Low		Low		Low		Low		Low		Low		Low		Low		Low		Low		Low		Low		Low		Low		Low		Low		Low		Low		Low		Low		Low
Luo et al. 2020	Low		Low		Low		Low		Moderate		Low		Low		Moderate		Low		Moderate	not reported	Moderate	not reported	Moderate	not reported	Moderate	not reported	Moderate		Low		Low		Low		Low		Low		Low		Low		Low		Low		Low		Low
Maestrini et al. 2015	Low		Low		Moderate	not reported	Low		Low		Low		Low		Moderate		Low		Low		Moderate	not reported	Low		Moderate	sig difference in age	Moderate		Low		Low		Low		Low		Low		Low		Low		Low		Low		Low		Low
Maros et al. 2021	Low		Low		Low		Low		Low		Low		Low		Low		Low		Low		Low		Low		Low		Low		Low		Low		Low		Low		Low		Low		Low		Low		Low		Low		Low
Mori et al. 2011	Low		Low		Low		Low		Low		Moderate	Multicenter data, n=103	Low		Moderate		Low		Low		Low		Low		Low		Low		Low		Low		Low		Low		Low		Low		Low		Low		Moderate	ICH as self defined	Low		Low
Neuberger et al. 2019	Low		Low		Low		Low		Low		Low		Low		Low		Low		Moderate	not reported	Moderate	not reported	Moderate	not reported	Moderate	not reported	Moderate		Low		Low		Low		Low		Low		Low		Low		Low		Low		Low		Low
Nogueira et al. 2015	Low		Low		Low		Low		Low		Low		Low		Low		Low		Low		Low		Low		Low		Low		Low		Low		Low		Low		Low		Low		Low		Low		Low		Low		Low
Nogueira et al. 2020	Low		Low		Low		Low		Moderate		Low		Low		Moderate		Low		Low		Low		Low		Low		Low		Low		Low		Low		Low		Low		Low		Low		Low		Low		Low		Low
Pan et al. 2020	Low		Low		Low		Low		Moderate		Low		Low		Moderate		Low		Low		Low		Low		Low		Low		Low		Low		Low		Low		Low		Low		Low		Low		Moderate	ICH as self defined	Low		Low
Papanagiotou et al. 2018	Low		Low		Low		Low		Low		Low		Low		Low		Low		Low		Low		Low		Low		Low		Low		Low		Low		Low		Moderate		Low		Moderate		Low		Moderate	ICH as self defined	Low		Moderate
Pikija et al. 2018	Low		Low		Low		Low		Low		Low		Low		Low		Low		Low		Low		Low		Low		Low		Low		Low		Low		Low		Low		Low		Low		Low		Low		Low		Low
Pundik et al. 2008	Low		Low		Low		Low		Low		Low		Low		Low		Low		Low		Low		Low		Low		Low		Low		Low		Low		Low		Low		Low		Low		Low		Moderate	ICH as self defined	Low		Low
Qiu et al. 2017	Low		Low		Low		Low		Moderate		Moderate	Single center data, n=159	Low		Moderate		Low		Low		Low		Low		Low		Low		Low		Low		Low		Low		Low		Low		Low		Low		Low		Low		Low
Ramos-Araque et al. 2020	Low		Low		Low		Low		Low		Low		Low		Low		Low		Low		Moderate	not reported	Moderate	not reported	Moderate	not reported	Moderate		Low		Low		Low		Low		Low		Low		Low		Low		Low		Low		Low
Robinson et al. 2017	Low		Low		Low		Low		Moderate		Low		Low		Low		Low		Low		Moderate	not reported	Moderate	not reported	Moderate	not reported	Moderate		Low		Low		Low		Low		Low		Low		Low		Low		Low		Low		Low
Rocco et al. 2013	Low		Low		Low		Low		Moderate		Low		Low		Moderate		Low		Low		Low		Low		Low		Low		Low		Low		Low		Low		Low		Low		Low		Low		Low		Low		Low
Sadeghi-Hokmabadi et al. 2017	Low		Low		Low		Low		Low		Low		Low		Low		Low		Low		Low		Low		Low		Low		Low		Low		Low		Low		Low		Low		Low		Low		Low		Low		Low
Sarikaya et al. 2011	Low		Low		Low		Low		Moderate		Low		Low		Moderate		Low		Low		Low		Low		Low		Low		Low		Low		Low		Low		Low		Low		Low		Low		Low		Low		Low
Scott et al. 2010	Low		Low		Low		Low		Moderate		Low		Low		Low		Low		Low		Moderate	not reported	Moderate	not reported	Moderate	not reported	Moderate		Low		Low		Low		Low		Low		Low	missing data excluded	Low		Low		Low		Low		Low
Seners et al. 2020	Low		Low		Low		Low		Low		Low		Low		Low		Low		Low		Moderate	not reported	Moderate	not reported	Moderate	not reported	Moderate		Low		Low		Low		Low		Low		Low		Low		Low		Low		Low		Low
Sobolewski et al. 2014	Low		Low		Low		Low		Moderate		Low		Low		Low		Low		Low		Low		Low		Low		Low		Low		Low		Low		Low		Low		Low		Low		Low		Low		Low		Low
Sorensen et al. 2016	Low		Low		Low		Low		Low		Low		Low		Low		Low		Low		Low		Low		Low		Low		Low		Low		Low		Low		Low		Low		Low		Low		Moderate	ICH as self defined	Low		Moderate
Sun et al. 2019	Low		Low		Low		Low		Moderate		Low		Low		Low		Low		Low		Low		Low		Low		Low		Low		Low		Low		Low		Low		Low		Low		Low		Low				Low
Sylaja et al. 2006	Low		Low		Low		Low		Low		Low		Low		Low		Low		Low		Low		Low		Low		Low		Low		Low		Low		Low		Low		Low		Low		Low		Moderate	sICH as self defined			Moderate
Sztriha et al. 2011	Low		Low		Low		Moderate		Moderate		Low		Low		Low		Low		Low		Low		Low		Low		Low		Low		Low		Low		Low		Low		Low		Low		Low		Low		Low		Low
Tong et al. 2021	Low		Low		Low		Low		Low		Low		Low		Low		Low		Low		Low		Low		Low		Low		Low		Low		Low		Low		Low		Low		Low		Low		Low		Low		Low
Tsivgoulis et al. 2009	Low		Low		Low		Low		Low		Low		Low		Low		Low		Low		Low		Low		Low		Low		Low		Low		Low		Low		Low		Low		Low		Low		Moderate	sICH as per self defined	Low		Moderate
Tsivgoulis et al. 2018	Low		Low		Low		Low		Moderate		Low		Low		Moderate		Low		Moderate	not reported	Moderate	not reported	Moderate	not reported	Low		Moderate		Low		Low		Low		Low		Low		Moderate	not reported	Moderate		Low		Low		Low		Low
Tutuncu et al. 2013	Low		Low		Low		Low		Low		Low		Low		Low		Low		Low		Low		Low		Low		Low		Low		Low		Low		Low		Low		Low		Low		Low		Low		Low		Low
Vaclavik et al. 2018	Low		Low		Low		Low		Low		Low		Low		Low		Low		Low		Low		Low		Low		Low		Low		Low		Low		Low		Low		Low		Low		Low		Low		Low		Low
Vergouwen et al. 2011	Low		Low		Low		Low		Low		Low		Low		Low		Low		Low		Low		Low		Low		Low		Low		Low		Low		Low		Low		Low		Low		Low		Low		Low		Low
Xu et al. 2017	Low		Low		Low		Low		Moderate		Moderate	Single center data, n=162	Low		Moderate		Low		Low		Low		Low		Low		Low		Low		Low		Low		Low		Low		Low		Low		Low		Moderate	ICH as self defined	Low		Low
Yang et al. 2021	Low		Low		Low		Low		Low		Low		Low		Low		Low		Low		Low		Low		Low		Low		Low		Low		Low		Low		Low		Low		Low		Low		Low		Low		Low
Zerna et al. 2016	Low		Low		Low		Low		Low		Low		Low		Low		Moderate		Moderate	not reported	Moderate	not reported	Low		Low		Moderate		Low		Low		Low		Low		Low		Low		Low		Low		Low		Low		Low
Zhong et al. 2021	Low		Low		Low		Low		Moderate		Low		Low		Low		Low		Low		Low		Low		Low		Low		Low		Low		Low		Low		Low		Low		Low		Low		Moderate	sICH as per self defined	Low		Low
Zhu et al. 2020	Low		Low		Low		Low		Low		Low		Low		Low		Low		Low		Moderate	not reported	Low		Low		Moderate		Low		Low		Low		Low		Low		Low		Low		Low		Low		Low		Low
Zou et al. 2013	Low		Low		Low		Low		Low		Low		Low		Low		Low		Low		Low		Low		Low		Low		Low		Low		Low		Low		Low		Low		Low		Low		Low		Low		Low
Hassan et al. 2021	Low		Low		Low		Low		Low		Low		Low		Low		Low		Low		Low		Low		Low		Low		Low		Low		Low		Low		Low		Low		Low		Low		Low		Low		Low
Akbik et al. 2021	Low		Low		Low		Low		Low		Low		Low		Low		Low		Moderate	not reported	Moderate	not reported	Moderate	not reported	Moderate	not reported	Moderate		Low		Low		Low		Low		Low		Low		Low		Low		Low		Low		Low
Cai et al. 2021	Low		Low		Low		Low		Low		Low		Low		Low		Low		Low		Low		Low		Low		Low		Low		Low		Low		Low		Low		Low		Low		Low		Moderate	ICH as self defined	Low		Low
Schlemm et al. 2021	Low		Low		Low		Low		Low		Low		Low		Low		Low		Low		Low		Low		Low		Low		Low		Low		Low		Low		Low		Low		Low		Low		Low		Low		Low
Shen et al. 2021	Low		Low		Low		Low		Low		Moderate	Single center data, n=146	Low		Moderate		Low		Low		Low		Low		Low		Low		Low		Low		Low		Low		Low		Low		Low		Low		Low		Low		Low
Lin et al. 2021	Low		Low		Low		Low		Low		Moderate	Single center data, n=135	Low		Moderate		Low		Low		Low		Low		Low		Low		Low		Low		Low		Low		Low		Low		Low		Low		Low		Low		Low
Mowla et al. 2021	Low		Low		Low		Low		Low		Moderate	Single center data, n=93	Low		Moderate		Low		Low		Low		Low		Low		Low		Low		Low		Low		Low		Low		Low		Low		Low		Low		Low		Low
Bala et al. 2021	Low		Low		Low		Low		Low		Low		Low		Low		Low		Low		Low		Moderate	not reported	Moderate	not reported	Moderate		Low		Low		Low		Low		Low		Moderate	not reported	Moderate		Low		Low		Low		Low
Merlino et al. 2021	Low		Low		Low		Low		Low		Low		Low		Low		Low		Low		Low		Low		Moderate	not reported	Moderate		Low		Low		Low		Low		Low		Low		Low		Low		Low		Low		Low
Ngankou et al. 2021	Low		Low		Low		Low		Low		Low		Low		Low		Low		Low		Low		Low		Low		Low		Low		Low		Low		Low		Low		Low		Low		Low		Low		Low		Low
Cheng et al. 2021	Low		Low		Low		Low		Low		Low		Low		Low		Low		Low		Low		Low		Low		Low		Low		Low		Low		Low		Low		Low		Low		Low		Low		Low		Low
Feng et al. 2020	Low		Low		Low		Low		Moderate		Moderate	Single center data, n=90	Low		Moderate		Low		Moderate	not reported	Moderate	not reported	Moderate	not reported	Moderate	not reported	Moderate		Low		Low		Low		Low		Low		Low		Low		Low		Low		Low		Low
Guo et al. 2021	Low		Low		Low		Low		Low		Low		Low		Low		Low		Moderate	not reported	Moderate	not reported	Moderate	not reported	Moderate	not reported	Moderate		Low		Low		Low		Low		Moderate	There is missing data	Moderate	Not reported	Moderate		Low		Low		Low		Low
Wu et al. 2020	Low		Low		Low		Low		Low		Low		Low		Low		Low		Moderate	not reported	Moderate	not reported	Moderate	not reported	Moderate	not reported	Moderate		Low		Low		Low		Low		Low		Low		Low		Low		Low		Low		Low
Zhang et al. 2020	Low		Low		Low		Low		Low		Low		Low		Low		Low		Moderate	not reported	Moderate	not reported	Moderate	not reported	Moderate	not reported	Moderate		Low		Low		Low		Low		Low		Low		Low		Low		Low		Low		Low
Zhou et al. 2020	Low		Low		Low		Low		Low		Low		Low		Low		Low		Moderate	not reported	Moderate	not reported	Moderate	not reported	Moderate	not reported	Moderate		Low		Low		Low		Low		Low		Low		Low		Low		Low		Low		Low
Zhang et al. 2021	Low		Low		Low		Low		Low		Low		Low		Low		Low		Low		Low		Low		Low		Low		Low		Low		Low		Low		Low		Low		Low		Low		Low		Low		Low
Yu et al. 2021	Low		Low		Low		Low		Low		Moderate	Single center data, n=102	Low		Moderate		Low		Moderate	not reported	Moderate	not reported	Moderate	not reported	Moderate	not reported	Moderate		Low		Low		Low		Low		Low		Low		Low		Low		Low		Low		Low
[truncated: 27 more columns]

## Sheet: QUIPS-Summary
Study reference	Study participation	Study Attrition	Prognostic Factor Measurement	Outcome Measurement	Study Confounding	Statistical Analysis and Presentation
V. Agrawal et al. 2010	Moderate	Moderate	Moderate	Moderate	High	Moderate
Ahmed et al. 2010	Moderate	Moderate	Moderate	Low	High	Low
Ahmed et al. 2013	Low	Moderate	Moderate	Low	High	Low
Ahmed et al. 2017	Low	Moderate	Low	Low	Low	Low
Ahmed et al. 2021	Low	Moderate	Low	Low	Low	Low
Alonso de Leciñana et al. 2012	Low	Moderate	Moderate	Low	High	Low
Altersberger et al. 2020	Moderate	Moderate	Low	Low	Low	Low
Anadani et al. 2020	Moderate	Moderate	Moderate	Low	High	Low
Anadani et al. 2019a	Moderate	Moderate	Low	Low	Low	Low
Anadani et al. 2019b	Moderate	Moderate	Low	Low	High	Low
Aoki et al. 2015	Low	Moderate	Low	Low	High	Low
M. J. H. Aries et al. 2010	Low	Low	Moderate	Low	Low	Low
Bang et al. 2011	Moderate	Low	Moderate	Low	High	Low
F. Benali et al. 2021	Moderate	Low	Low	Low	Low	Low
Bracco et al. 2021	Low	Low	Moderate	Low	High	Low
Branscheidt et al. 2016	Moderate	Low	Low	Low	Low	Low
Cao et al. 2020	Moderate	Low	Low	Low	High	Low
Cappellari et al. 2020	Low	Moderate	Low	Low	Low	Low
Cappellari et al. 2021	Low	Moderate	Moderate	Low	High	Low
Chalumeau et al. 2018	Low	Moderate	Moderate	Low	Low	Low
Chang et al. 2018	High	Moderate	Moderate	Low	High	Low
Chao et al. 2013	Low	Moderate	Moderate	Low	Moderate	Low
Chen et al. 2016	Moderate	Moderate	Moderate	Low	High	Low
Chen et al. 2020	Low	Moderate	Moderate	Low	High	Low
Cheng et al. 2020	Low	Moderate	Moderate	Low	High	Low
Cheripelli et al. 2016	High	Moderate	Moderate	Low	High	Low
Cocho et al. 2006	High	Low	Moderate	Low	High	Low
Constant Dit Beaufils et al. 2021	Low	Moderate	Low	Low	High	Low
Cooray et al. 2021	Low	Moderate	Moderate	Low	Low	Low
Coutinho et al. 2017	Low	Moderate	High	Low	Moderate	Low
Couture et al. 2021	Low	Moderate	Low	Low	High	Low
Cucchiara et al. 2009	Low	Moderate	High	Low	High	Low
Curtze et al. 2015	Moderate	Low	Low	Low	High	Low
Desilles et al. 2013	Moderate	Low	Low	Low	Low	Low
Dharmasaroja et al. 2012	Moderate	Moderate	Moderate	Low	High	Low
Diedler et al. 2011	Moderate	Moderate	Moderate	Low	Moderate	Low
Dorado et al. 2013	Low	Low	Low	Low	Low	Low
Dorado et al. 2010	Low	Low	Low	Low	Low	Low
Du et al. 2021	Low	Low	Low	Low	Low	Low
Ehrlich et al. 2019	Low	Moderate	Moderate	Moderate	Low	Low
Engelter et al. 2011	Low	Moderate	Low	Low	Low	Low
Enomoto et al. 2016	Low	Moderate	Moderate	Low	High	Low
Fernandez Menendez et al. 2020	Moderate	Low	Low	Low	High	Low
Fonarow et al. 2011	Moderate	Moderate	Low	Low	Low	Low
Ford et al. 2010	Moderate	Moderate	Moderate	Low	Low	Low
Fuentes et al. 2011	Moderate	Low	Low	Low	Low	Low
Goyal et al. 2018	Moderate	Low	Low	Low	High	Moderate
Guo et al. 2015	Low	Low	Low	Low	Low	Low
Hebert et al. 2020	Low	Moderate	Low	Low	Low	Low
Hsieh et al. 2014	Moderate	Moderate	Low	Low	High	Moderate
Huang et al. 2021	Low	Low	Low	Low	Low	Low
Huang et al. 2019	Low	Low	Low	Low	High	Moderate
Huo et al. 2021	Low	Low	Low	Low	Low	Low
Jang et al. 2021	Low	Low	Low	Low	Low	Low
Jiang et al. 2015	Low	Low	Low	Low	Low	Low
Jian et al. 2020	Moderate	Low	Low	Low	High	Moderate
Juceviciute et al. 2019	Low	Low	Low	Low	Low	Low
Koga et al. 2011	Low	Low	Low	Low	Low	Low
Kuo et al. 2016	Low	Low	Low	Low	Low	Low
Kurmann et al. 2018	Moderate	Moderate	Low	Low	Low	Low
Lee et al. 2019a	Low	Low	Low	Low	Low	Low
Lee et al. 2017	Moderate	Low	Low	Low	Low	Low
Lee et al. 2019b	Moderate	Low	Low	Low	Low	Low
Lin et al. 2018	Low	Low	Low	Low	High	Moderate
Lin et al. 2019	Moderate	Low	Low	Low	Low	Low
Liu et al. 2017	Low	Low	Low	Low	High	Low
Luo et al. 2020	Moderate	Moderate	Low	Low	Low	Low
Maestrini et al. 2015	Moderate	Moderate	Low	Low	Low	Low
Maros et al. 2021	Low	Low	Low	Low	Low	Low
Mori et al. 2011	Low	Low	Low	Low	High	Low
Neuberger et al. 2019	Low	Moderate	Low	Low	High	Low
Nogueira et al. 2015	Low	Low	Low	Low	High	Low
Nogueira et al. 2020	Moderate	Low	Low	Low	High	Moderate
Pan et al. 2020	Moderate	Low	Low	Low	Low	Low
Papanagiotou et al. 2018	Low	Low	Moderate	Moderate	High	Low
Pikija et al. 2018	Low	Low	Low	Low	Low	Low
Pundik et al. 2008	Low	Low	Low	Low	Low	Low
Qiu et al. 2017	Moderate	Low	Low	Low	High	Low
Ramos-Araque et al. 2020	Low	Moderate	Low	Low	Low	Low
Robinson et al. 2017	Low	Moderate	Low	Low	Low	Low
Rocco et al. 2013	Moderate	Low	Low	Low	High	Low
Sadeghi-Hokmabadi et al. 2017	Low	Low	Low	Low	High	Low
Sarikaya et al. 2011	Moderate	Low	Low	Low	Low	Low
Scott et al. 2010	Low	Moderate	Low	Low	Low	Low
Seners et al. 2020	Low	Moderate	Low	Low	High	Moderate
Sobolewski et al. 2014	Low	Low	Low	Low	High	Moderate
Sorensen et al. 2016	Low	Low	Low	Moderate	High	Moderate
Sun et al. 2019	Low	Low	Low	Low	Low	Low
Sylaja et al. 2006	Low	Low	Low	Moderate	Low	Low
Sztriha et al. 2011	Low	Low	Low	Low	High	Moderate
Tong et al. 2021	Low	Low	Low	Low	Low	Low
Tsivgoulis et al. 2009	Low	Low	Low	Moderate	Low	Low
Tsivgoulis et al. 2018	Moderate	Moderate	Moderate	Low	High	Moderate
Tutuncu et al. 2013	Low	Low	Low	Low	Low	Low
Vaclavik et al. 2018	Low	Low	Low	Low	Low	Low
Vergouwen et al. 2011	Low	Low	Low	Low	Low	Low
Xu et al. 2017	Moderate	Low	Low	Low	High	Low
Yang et al. 2021	Low	Low	Low	Low	High	Low
Zerna et al. 2016	Low	Moderate	Low	Low	Low	Low
Zhong et al. 2021	Low	Low	Low	Low	High	High
Zhu et al. 2020	Low	Moderate	Low	Low	High	Moderate
Zou et al. 2013	Low	Low	Low	Low	High	Moderate
Hassan et al. 2021	Low	Low	Low	Low	Low	Low
Akbik et al. 2021	Low	Moderate	Low	Low	Low	Low
Cai et al. 2021	Low	Low	Low	Low	Low	Low
Schlemm et al. 2021	Low	Low	Low	Low	High	Low
Shen et al. 2021	Low	Low	Low	Low	High	Low
Lin et al. 2021	Low	Low	Low	Low	Low	Low
Mowla et al. 2021	Moderate	Low	Low	Low	Low	Low
Bala et al. 2021	Low	Moderate	Moderate	Low	Moderate	Low
Merlino et al. 2021	Low	Moderate	Low	Low	Low	Low
Ngankou et al. 2021	Low	Low	Low	Low	Low	Low
Cheng et al. 2021	Low	Low	Low	Low	Low	Low
Feng et al. 2020	Moderate	Moderate	Low	Low	High	Low
Guo et al. 2021	Low	Moderate	Moderate	Low	High	Low
Wu et al. 2020	Low	Moderate	Low	Low	High	Low
Zhang et al. 2020	Low	Moderate	Low	Low	High	Low
Zhou et al. 2020	Low	Moderate	Low	Low	Low	Low
Zhang et al. 2021	Low	Low	Low	Low	High	Low
Yu et al. 2021	Moderate	Moderate	Low	Low	High	Low

## Sheet: Study results
Study reference	Treatment type	Risk factors	Risk factor type	Odds ratio	95% confidence intervals	p value	Adjustment confounders	Note
V. Agrawal et al. 2010	IVT	Age	continuous	1.006	0.964-1.051	Not significant	Not reported	ICH self defined
V. Agrawal et al. 2010	IVT	Diabetes mellitus	categorized	0.811	0.174-3.768	Not significant	Not reported	ICH self defined
V. Agrawal et al. 2010	IVT	eGFR <60	categorized	1.985	0.439-8.983	Not significant	Not reported	ICH self defined
Ahmed et al. 2010	IVT	Hyperglycemia	continuous	1.04	1.01-1.07	Significant	Not reported	SICH per SITS-MOST
Ahmed et al. 2010	IVT	Hyperglycemia	continuous	1.05	1.04-1.07	Significant	Not reported	SICH per NINDS
Ahmed et al. 2010	IVT	Hyperglycemia	categorized	2.86	1.69-4.83	Significant	Not reported	SICH per SITS-MOST
Ahmed et al. 2010	IVT	Hyperglycemia	categorized	1.43	1.16-1.76	Significant	Not reported	SICH per the NINDS
Ahmed et al. 2010	IVT	Diabetes mellitus	categorized	0.94	0.65-1.35	Not significant	Not reported	SICH per SITS-MOST
Ahmed et al. 2010	IVT	Diabetes mellitus	categorized	0.99	0.82-1.19	Not significant	Not reported	SICH per NINDS
Ahmed et al. 2013	IVT	OTT	continuous	1.003	1.001-1.005	Significant	Age and baseline NIHSS score	SICH per SITS-MOST
Ahmed et al. 2013	IVT	OTT	continuous	1.002	1.00-1.003	Significant	Age and baseline NIHSS score	SICH per ECASS II
Ahmed et al. 2013	IVT	OTT	continuous	1.001	1.00-1.003	Significant	Age and baseline NIHSS score	SICH per NINDS
Ahmed et al. 2013	IVT	OTT Within 4.5-6 h VS OTT Within 3 Hours	categorized	1.57	0.68-3.64	Not significant	Age, sex, prestroke mRS score, atrial fibrillation, history of hyperlipidemia, previous stroke earlier than 3 months, antihypertensive therapy, signs of a recent infarct at baseline imaging, and baseline NIHSS score	SICH per SITS-MOST
Ahmed et al. 2013	IVT	OTT Within 4.5-6 h VS OTT Within 3 Hours	categorized	0.54	0.24-1.23	Not significant	Age, sex, prestroke mRS score, atrial fibrillation, history of hyperlipidemia, previous stroke earlier than 3 months, antihypertensive therapy, signs of a recent infarct at baseline imaging, and baseline NIHSS score	SICH per ECASS II
Ahmed et al. 2013	IVT	OTT Within 4.5-6 h VS OTT Within 3 Hours	categorized	0.72	0.40-1.31	Not significant	Age, sex, prestroke mRS score, atrial fibrillation, history of hyperlipidemia, previous stroke earlier than 3 months, antihypertensive therapy, signs of a recent infarct at baseline imaging, and baseline NIHSS score	SICH per NINDS
Ahmed et al. 2013	IVT	OTT Within 3-4.5 h VS OTT Within 3 Hours	categorized	1.22	0.92-1.61	Not significant	Age, sex, prestroke mRS score, atrial fibrillation, history of hyperlipidemia, previous stroke earlier than 3 months, antihypertensive therapy, signs of a recent infarct at baseline imaging, and baseline NIHSS score	SICH per SITS-MOST
Ahmed et al. 2013	IVT	OTT Within 3-4.5 h VS OTT Within 3 Hours	categorized	1.11	0.93-1.32	Not significant	Age, sex, prestroke mRS score, atrial fibrillation, history of hyperlipidemia, previous stroke earlier than 3 months, antihypertensive therapy, signs of a recent infarct at baseline imaging, and baseline NIHSS score	SICH per ECASS II
Ahmed et al. 2013	IVT	OTT Within 3-4.5 h VS OTT Within 3 Hours	categorized	1.05	0.90-1.22	Not significant	Age, sex, prestroke mRS score, atrial fibrillation, history of hyperlipidemia, previous stroke earlier than 3 months, antihypertensive therapy, signs of a recent infarct at baseline imaging, and baseline NIHSS score	SICH per NINDS
Ahmed et al. 2017	IVT	OTT Within 3-4.5 h VS OTT Within 3 Hours	categorized	1.72	1.25-2.35	Significant	Age, sex, baseline NIHSS, history of DM, hypertension, smoking, previous stroke within 3m, atrial fibrillation and pre-stroke mRS, signs of current infarction, hyperdense artery sign, systolic blood pressure and plasma glucose	SICH per SITS-MOST
Ahmed et al. 2017	IVT	OTT Within 3-4.5 h VS OTT Within 3 Hours	categorized	1.43	1.18-1.74	Significant	Age, sex, baseline NIHSS, history of DM, hypertension, smoking, previous stroke within 3m, atrial fibrillation and pre-stroke mRS, signs of current infarction, hyperdense artery sign, systolic blood pressure and plasma glucose	SICH per ECASS II
Ahmed et al. 2017	IVT	OTT Within 3-4.5 h VS OTT Within 3 Hours	categorized	1.34	1.13-1.58	Significant	Age, sex, baseline NIHSS, history of DM, hypertension, smoking, previous stroke within 3m, atrial fibrillation and pre-stroke mRS, signs of current infarction, hyperdense artery sign, systolic blood pressure and plasma glucose	SICH per NINDS
Ahmed et al. 2021	EVT	Prior IVT	categorized	1.09	0.78-1.5	Not significant	Age, sex, hypertension, diabetes, hyperlipidemia, atrial fibrillation, previous stroke, current smoker, congestive heart failure, previous mRS score, NIH Stroke Scale score at baseline, systolic blood pressure at baseline, onset to arterial puncture time, and onset to recanalization time.	SICH per SITS-MOST
Alonso de Leciñana et al. 2012	IVT	Prior TIA	categorized	2·04	0·447-9·318	Not significant	Age, glycemia, and NIHSS	SICH per SITS-MOST
Altersberger et al. 2020	IVT	Anaemia versus normal hemoglobin level	categorized	0.94	0.69-1.30	Not significant	NIHSS, age, estimated glomerular filtration rate, pre-antithrombotic any, anaemia.	SICH per ECASS II
Altersberger et al. 2020	IVT	Mild anaemia versus normal hemoglobin level	categorized	1.03	0.73-1.46	Not significant	NIHSS, age, estimated glomerular filtration rate, pre-antithrombotic any, mild anaemia	SICH per ECASS II
Altersberger et al. 2020	IVT	Moderate/severe anaemia versus normal hemoglobin level	categorized	0.72	0.40-1.30	Not significant	NIHSS, severe anaemia.	SICH per ECASS II
Altersberger et al. 2020	IVT	Decreasing hemoglobin level(by 1 g/dl)	continuous	1.02	0.94-1.11	Not significant	NIHSS, age, glucose on admission, estimated glomerular filtration rate, diabetes, coronary artery disease, smoking, pre-antithrombotic any, atrial fibrillation, systolic blood pressure, decreasing HL in g/dl.	SICH per ECASS II
Anadani et al. 2020	EVT	Systolic blood pressure	continuous	1.11	0.91-1.35	Not significant	Age, NIHSS, ASPECTS and IV rtPA;	SICH per ECASS III
Anadani et al. 2020	EVT	Diastolic blood pressure	continuous	0.99	0.73-1.35	Not significant	Age, NIHSS, ASPECTS and IV rtPA;	SICH per ECASS III
Anadani et al. 2019a	EVT	Extracranial ICA lesion occlusion	categorized	1.45	0.36-5.7	Not significant	Age, hypertension, NIHSS, IV tPA, ASPECTS, heparin use, onset-to-groin time, number of antiplatelets, and puncture-to recanalization time.	SICH per ECASS III
Anadani et al. 2019b	EVT	Age	continuous	1.03	0.97-1.10	Not significant	Not reported	SICH per ECASS II
Anadani et al. 2019b	EVT	NIHSS score	continuous	0.98	0.88-1.09	Not significant	Not reported	SICH per ECASS II
Anadani et al. 2019b	EVT	Prior IVT	categorized	0.42	0.11-1.57	Not significant	Not reported	SICH per ECASS II
Anadani et al. 2019b	EVT	ASPECTS > 7	categorized	0.44	0.09-2.13	Not significant	Not reported	SICH per ECASS II
Anadani et al. 2019b	EVT	Previous heparin use	categorized	0.45	0.1-2.13	Not significant	Not reported	SICH per ECASS II
Anadani et al. 2019b	EVT	OTT	continuous	0.99	0.98-1.003	Not significant	Not reported	SICH per ECASS II
Anadani et al. 2019b	EVT	Number of antiplatelet used	categorized	0.5	0.12-2.05	Not significant	Not reported	SICH per ECASS II
Aoki et al. 2015	IVT	Age > 75	categorized	1.18	0.57-2.47	Not significant	Not reported	ICH per NINDS
Aoki et al. 2015	IVT	Atrial fibrillation	categorized	5.7	1.93-20.44	Significant	Not reported	ICH per NINDS
Aoki et al. 2015	IVT	Previous stroke	categorized	0.94	0.40-2.08	Not significant	Not reported	ICH per NINDS
Aoki et al. 2015	IVT	Cardioembolism	categorized	1.39	0.39-5.12	Not significant	Not reported	ICH per NINDS
Aoki et al. 2015	IVT	NIHSS score	continuous	1.06	1.01-1.11	Significant	Not reported	ICH per NINDS
M. J. H. Aries et al. 2010	IVT	NIHSS score	continuous	1.09	1.02-1.17	Significant	Age, NIHSS score, serum glucose level, occurrence of sICH, gender, onset to treatment time and early ischaemic changes on CT.	SICH per SITS-MOST
M. J. H. Aries et al. 2010	IVT	Serum glucose level	continuous	1.19	0.99-1.44	Not significant	Age, NIHSS score, serum glucose level, occurrence of sICH, gender, onset to treatment time and early ischaemic changes on CT.	SICH per SITS-MOST
M. J. H. Aries et al. 2010	IVT	Prior antiplatelet use	categorized	3.98	1.64-9.65	Significant	Age, NIHSS score, serum glucose level, occurrence of sICH, gender, onset to treatment time and early ischaemic changes on CT.	SICH per SITS-MOST
M. J. H. Aries et al. 2010	IVT	Leukoaraiosis	categorized	1.9	0.78-4.68	Not significant	Age, NIHSS score, serum glucose level, occurrence of sICH, gender, onset to treatment time and early ischaemic changes on CT.	SICH per SITS-MOST
Bang et al. 2011	EVT	Merci Device	categorized	2.558	1.153-5.678	Significant	Not reported	ICH self defined
Bang et al. 2011	EVT	Prior IVT	categorized	2.085	1.096-3.969	Significant	Not reported	ICH self defined
Bang et al. 2011	EVT	Serum glucose level	continuous	1.007	1.000-1.014	Significant	Not reported	ICH self defined
F. Benali et al. 2021	EVT	Heparin flush concentrations	continuous	1.15	1.02-1.29	Significant	Age, NIHSS at baseline, systolic blood pressure, oral anticoagulation use (vitamin K antagonists or direct oral anticoagulants), intravenous thrombolysis (IVT), collaterals and segment of occlusion. Single IV/IA heparin bolus and length of procedure (groin-to-reperfusion time). mRS score at baseline.	SICH self defined
Bracco et al. 2021	EVT	ASPECTS	categorized	0.6	0.51-0.70	Significant	Not reported	SICH self defined
Bracco et al. 2021	EVT	Extracranial ICA stenting	categorized	8.18	2.15-31.12	Significant	Not reported	SICH self defined
Bracco et al. 2021	EVT	Complications	categorized	6.27	2.24-17.54	Significant	Not reported	SICH self defined
Branscheidt et al. 2016	IVT	BMI >=30 kg/m2	categorized	1.382	0.540-3.537	Not significant	Age, gender, baseline NIHSS score, blood glucose at admission, systolic blood pressure at admission, smoking, presence of arterial hypertension, presence of diabetes, dyslipidemia, history of cardiovascular disease, antithrombotic treatment at stroke onset, atrial fibrillation and symptom onset-to-treatment time	SICH per SITS-MOST
Cao et al. 2020	EVT	Age	continuous	2.01	0.51-7.93	Not significant	Not reported	ICH self defined
Cao et al. 2020	EVT	Atrial fibrillation	categorized	2.35	1.96-2.82	Significant	Not reported	ICH self defined
Cao et al. 2020	EVT	NIHSS score	continuous	2	1.72-2.32	Significant	Not reported	ICH self defined
Cao et al. 2020	EVT	Serum glucose level	continuous	1.7	1.57-1.85	Significant	Not reported	ICH self defined
Cao et al. 2020	EVT	ASPECTS	continuous	2.5	0.80-7.82	Not significant	Not reported	ICH self defined
Cao et al. 2020	EVT	Collateral score	continuous	0.76	0.73-0.80	Significant	Not reported	ICH self defined
Cao et al. 2020	EVT	Occlusion site	categorized	2.84	0.78-10.38	Not significant	Not reported	ICH self defined
Cao et al. 2020	EVT	Clot burden score	continuous	1.01	0.72-1.41	Not significant	Not reported	ICH self defined
Cappellari et al. 2020	EVT	Absolute vs non-exclusion criteria for IVT	categorized	1.025	0.868 -1.211	Not significant	Age, sex, pre-stroke mRS score < 1, NIH Stroke Scale (NIHSS) score, symptom onset-to-groin puncture time, LVO in the anterior circulation, and procedure time	ICH self defined
Cappellari et al. 2021	EVT	Prior IVT	categorized	0.749	0.180-3.104	Not significant	Age, sex, study period, pre-stroke mRS score, NIHSS score, type of stroke onset, symptom recognition to groin puncture time, and procedure time, plus medical history (hypertension, diabetes mellitus, previous stroke/transient ischaemic attack, atrial fibrillation, antiplatelets and anticoagulants), occlusion site and general anesthesia, plus execution (or not) of perfusion CT or MRI	ICH self defined
Chalumeau et al. 2018	EVT	Anterior cerebral artery embolism	categorized	2.45	1.33-4.47	Significant	ASPECTS <7, site of occlusion, number of passes, and intracranial thrombectomy device	ICH per ECASS III
Chang et al. 2018	IVT	Cardioembolism	categorized	1.133	0.775-1.657	Not significant	Not reported	SICH per ECASS
Chang et al. 2018	IVT	Stroke volume	continuous	1.004	0.999-1.008	Not significant	Not reported	SICH per ECASS
Chang et al. 2018	IVT	Prior IVT	categorized	8.293	2.474-27.795	Significant	Not reported	SICH per ECASS
Chao et al. 2013	IVT	eGFR <60	categorized	0.73	0.26-2.09	Not significant	Age, eGFR, sugar, triglycerides and NIHSS.	ICH per NINDS
Chen et al. 2016	IVT	Age	continuous	1.084	1.028-1.144	Significant	Not reported	ICH per ECASS II
Chen et al. 2016	IVT	NIHSS score	continuous	1.055	0.975-1.141	Not significant	Not reported	ICH per ECASS II
Chen et al. 2016	IVT	Atrial fibrillation	categorized	1.167	0.437-3.114	Not significant	Not reported	ICH per ECASS II
Chen et al. 2016	IVT	Prior antiplatelet use	categorized	3.318	1.172-9.398	Significant	Not reported	ICH per ECASS II
Chen et al. 2016	IVT	Diastolic blood pressure	continuous	1.033	0.994-1.073	Not significant	Not reported	ICH per ECASS II
Chen et al. 2020	EVT	Age	continuous	1.012	0.988-1.037	Not significant	Not reported	ICH per ECASS II
Chen et al. 2020	EVT	Cardioembolism	categorized	1.609	0.834-3.105	Not significant	Not reported	ICH per ECASS II
Chen et al. 2020	EVT	Total thyroxine	continuous	0.872	0.735-1.034	Not significant	Not reported	ICH per ECASS II
Cheng et al. 2020	IVT	Serum magnesium level	continuous	0.43	0.27-0.73	Significant	Atrial fibrillation, ongoing antithrombotic therapy, baseline NIHSS score, international normalized ratio, age, hypertension, and baseline blood glucose levels, serum calcium (per 0.1-mmol/L increase), low-density lipoprotein cholesterol, and bridging therapy.	ICH per ECASS
Cheripelli et al. 2016	IVT	Large core volume (>50 mL)	categorized	4	1.6-9.5	Significant	24-hour recanalization	ICH per ECASS II
Cheripelli et al. 2016	IVT	Large core volume (>50 mL)	categorized	1.6	0.3-8.5	Not significant	24-hour recanalization	SICH per ECASS II
Cocho et al. 2006	IVT	NIHSS score	continuous	1.3	1-1.6	Significant	Not reported	SICH per ECASS II
Constant Dit Beaufils et al. 2021	EVT	Gender, male	categorized	1.34	1.07-1.68	Significant	Not reported	aICH per ECASS II
Constant Dit Beaufils et al. 2021	EVT	Diabetes mellitus	categorized	1.49	1.08-2.04	Significant	Not reported	aICH per ECASS II
Constant Dit Beaufils et al. 2021	EVT	Coronary artery disease	categorized	0.65	0.46-0.91	Significant	Not reported	aICH per ECASS II
Constant Dit Beaufils et al. 2021	EVT	NIHSS score	continuous	2.27	1.68-3.06	Significant	Not reported	aICH per ECASS II
Constant Dit Beaufils et al. 2021	EVT	ASPECTS	continuous	0.86	0.82-0.93	Significant	Not reported	aICH per ECASS II
Constant Dit Beaufils et al. 2021	EVT	Number of passes	continuous	1.09	1.02-1.17	Significant	Not reported	aICH per ECASS II
Constant Dit Beaufils et al. 2021	EVT	OTT	continuous	1.18	1.09-1.28	Significant	Not reported	aICH per ECASS II
Cooray et al. 2021	IVT	Prestroke disability	categorized	0.83	0.60-1.15	Not significant	Age, gender, onset-to-treatment, smoker, and NIHSS, systolic blood pressure	SICH per SITS-MOST
Cooray et al. 2021	IVT	Prestroke disability	categorized	1.02	0.85-1.22	Not significant	Age, gender, onset-to-treatment, smoker, and NIHSS, systolic blood pressure, diastolic blood pressure, TIA, and previous stroke	SICH per ECASS II
Cooray et al. 2021	IVT	Prestroke disability	categorized	1	0.86-1.16	Not significant	Age, gender, onset-to-treatment, smoker, and NIHSS, systolic blood pressure, diastolic blood pressure, hypertension, congestive heart failure, and aspirin	SICH per NINDS
Coutinho et al. 2017	EVT	Prior IVT	categorized	0.03	0.00-1.28	Not significant	Age, sex, NIHSS score, ASPECTS, location of occlusion, international normalized ratio, antiplatelet use, atrial fibrillation, diabetes, site of recruitment, and systolic blood pressure	SICH self defined
Couture et al. 2021	EVT	Age	continuous	1.012	0.98-1.05	Not significant	Not reported	SICH per Heidelberg
Couture et al. 2021	EVT	Prior antiplatelet use	categorized	9.35	3.55-29.41	Significant	Not reported	SICH per Heidelberg
Couture et al. 2021	EVT	NIHSS score	continuous	1.067	0.99-1.16	Not significant	Not reported	SICH per Heidelberg
Cucchiara et al. 2009	IVT	Age	continuous	1.02	0.99 -1.05	Not significant	Not reported	SICH self defined
Cucchiara et al. 2009	IVT	Smoking	categorized	0.49	0.18-1.36	Not significant	Not reported	SICH self defined
Cucchiara et al. 2009	IVT	Previous stroke	categorized	0.13	0.03-0.60	Significant	Not reported	SICH self defined
Cucchiara et al. 2009	IVT	Prior antiplatelet use	categorized	2.04	1.07-3.87	Significant	Not reported	SICH self defined
Cucchiara et al. 2009	IVT	NIHSS score	continuous	1.09	1.03-1.15	Significant	Not reported	SICH self defined
Cucchiara et al. 2009	IVT	Early infarct changes on CT scan	categorized	5.63	1.66-19.10	Significant	Not reported	SICH self defined
Cucchiara et al. 2009	IVT	Age	continuous	1.03	1.02-1.05	Significant	Not reported	aICH self defined
Cucchiara et al. 2009	IVT	Prior antiplatelet use	categorized	0.59	0.38-0.93	Significant	Not reported	aICH self defined
Cucchiara et al. 2009	IVT	NIHSS score	continuous	1.07	1.03-1.10	Significant	Not reported	aICH self defined
Cucchiara et al. 2009	IVT	Early infarct changes on CT scan	categorized	4.43	1.72-11.38	Significant	Not reported	aICH self defined
Cucchiara et al. 2009	IVT	Serum glucose level	continuous	1.03	1.0-1.07	Not significant	Not reported	aICH self defined
Cucchiara et al. 2009	IVT	Age	continuous	1.03	1.02-1.05	Significant	Not reported	ICH self defined
Cucchiara et al. 2009	IVT	Prior antiplatelet use	categorized	0.77	0.52-1.14	Not significant	Not reported	ICH self defined
Cucchiara et al. 2009	IVT	NIHSS score	continuous	1.07	1.04-1.11	Significant	Not reported	ICH self defined
Cucchiara et al. 2009	IVT	Early infarct changes on CT scan	categorized	4.82	2.02-11.52	Significant	Not reported	ICH self defined
Cucchiara et al. 2009	IVT	Serum glucose level	continuous	1.03	1.0-1.06	Not significant	Not reported	ICH self defined
Curtze et al. 2015	IVT	Age >75	categorized	1.24	0.82-1.89	Not significant	Not reported	SICH per ECASS II
Curtze et al. 2015	IVT	NIHSS > 9	categorized	2.37	1.50-3.76	Significant	Not reported	SICH per ECASS II
Curtze et al. 2015	IVT	OTT ≥90 min	categorized	1.77	1.08-2.90	Significant	Not reported	SICH per ECASS II
Curtze et al. 2015	IVT	Serum glucose level	continuous	1.61	1.13-2.29	Significant	Not reported	SICH per ECASS II
Curtze et al. 2015	IVT	Early infarct signs	categorized	2.33	1.53-3.55	Significant	Not reported	SICH per ECASS II
Curtze et al. 2015	IVT	Hyperdense artery sign	categorized	1.63	1.06-2.53	Significant	Not reported	SICH per ECASS II
Curtze et al. 2015	IVT	Diabetes mellitus	categorized	1.02	0.59-1.75	Not significant	Not reported	SICH per ECASS II
Curtze et al. 2015	IVT	Hypertension	categorized	1.07	0.69-1.65	Not significant	Not reported	SICH per ECASS II
Curtze et al. 2015	IVT	Statin use	categorized	1.61	1.06-2.45	Significant	Not reported	SICH per ECASS II
Curtze et al. 2015	IVT	White matter lesion	categorized	2	1.26-3.16	Significant	Not reported	SICH per ECASS II
Desilles et al. 2013	EVT	BBB disruption	categorized	6.38	2.66-15.28	Significant	High admission glucose level ($160 mg/dL), admission NIHSS score, cardioembolic etiology, ICA occlusion, and use of combined endovascular therapy.	ICH self defined
Desilles et al. 2013	EVT	BBB disruption	categorized	3.32	0.84-13.07	Not significant	High admission glucose level ($160 mg/dL), admission NIHSS score, cardioembolic etiology, ICA occlusion, and use of combined endovascular therapy.	SICH self defined
Dharmasaroja et al. 2012	IVT	International normalized ratio >=1.0	categorized	4.89	1.11-21.49	Significant	Not reported	SICH per ECASS II
Dharmasaroja et al. 2012	IVT	Atrial fibrillation	categorized	7.21	1.63-31.99	Significant	Not reported	SICH per ECASS II
Dharmasaroja et al. 2012	IVT	Serum glucose >8.325 mmol/L	categorized	9	2.03-39.94	Significant	Not reported	SICH per ECASS II
Dharmasaroja et al. 2012	IVT	Atrial fibrillation	categorized	3.56	1.32-9.64	Significant	Not reported	aICH per ECASS II
Dharmasaroja et al. 2012	IVT	NIHSS >= 15	categorized	8.94	2.84-28.13	Significant	Not reported	aICH per ECASS II
Diedler et al. 2011	IVT	Weighing >100 kg	categorized	1.6	1.06-2.41	Significant	Age, sex, history of hypertension, diabetes mellitus, hyperlipidemia, smoking, stroke subtypes (lacunar versus other), baseline NIHSS, baseline blood glucose, blood pressure, and alteplase dose (mg/kg).	SICH per SITS-MOST
Diedler et al. 2011	IVT	Weighing >100 kg	categorized	1.08	0.81-1.43	Not significant	Age, sex, history of hypertension, diabetes mellitus, hyperlipidemia, smoking, stroke subtypes (lacunar versus other), baseline NIHSS, baseline blood glucose, blood pressure, and alteplase dose (mg/kg).	SICH per ECASS II
Dorado et al. 2013	EVT	Gender, female	categorized	3.959	1.31-27.16	Significant	Gender, baseline systolic and diastolic blood pressure and procedure duration	SICH per ECASS II
Dorado et al. 2013	EVT	Acute phase stenting	categorized	7.307	1.45-36.84	Significant	Gender, baseline systolic and diastolic blood pressure and procedure duration	SICH per ECASS II
Dorado et al. 2013	EVT	Systolic blood pressure	continuous	1.025	0.99-1.05	Not significant	Gender, baseline systolic and diastolic blood pressure and procedure duration	SICH per ECASS II
Dorado et al. 2013	EVT	Procedure duration	continuous	1.003	0.992-1.01	Not significant	Gender, baseline systolic and diastolic blood pressure and procedure duration	SICH per ECASS II
Dorado et al. 2013	EVT	Acute phase stenting	categorized	15.194	1.01-228.72	Significant	Gender, baseline systolic and diastolic blood pressure and procedure duration	SICH per SITS-MOST
Dorado et al. 2010	IVT	Prior antiplatelet use	categorized	3.4	1.5-7.6	Significant	Male gender, baseline prothrombin time, time to treatment, stroke severity, and early CT signs of infarction in > 33% of MCA territory on baseline CT	PH per ECASS II
Dorado et al. 2010	IVT	Prior antiplatelet use	categorized	1.9	0.7-5.9	Not significant	Male gender, ischaemic heart disease, peripheral arteriopathy, alcohol abuse and early CT signs of infarction in> 33% of MCA territory on baseline CT	SICH per ECASS II
Du et al. 2021	EVT	Prior IVT	categorized	2.492	1.005-6.180	Significant	Age, the NIHSS score on admission, the ASPECTS on admission and onset to imaging time, clot burden score, successful recanalization, and collateral status.	ICH per ECASS II
Ehrlich et al. 2019	IVT	Prior stroke plus diabetes	categorized	0.79	0.51-1.21	Not significant	Age, sex, race, calendar year, medical history of atrial fibrillation/flutter, previous transient ischemic attack, coronary artery disease/prior myocardial infarction, carotid stenosis, peripheral vascular disease, hypertension, dyslipidemia, smoking, heart failure, arrival via Emergency Medical Services, NIHSS, medications before admission, vital signs and labs, including body mass index, systol…	SICH self defined
Engelter et al. 2011	IVT	Age	continuous	1.01	0.99-1.01	Not significant	Stroke severity, age, systolic blood pressure, gender, and pre-existing antithrombotic treatment.	ICH self defined
Engelter et al. 2011	IVT	NIHSS score	continuous	1.07	1.06-1.08	Significant	Stroke severity, age, systolic blood pressure, gender, and pre-existing antithrombotic treatment.	ICH self defined
Engelter et al. 2011	IVT	Previous antithrombotic treatment	categorized	1.06	0.88-1.28	Not significant	Stroke severity, age, systolic blood pressure, gender, and pre-existing antithrombotic treatment.	ICH self defined
Engelter et al. 2011	IVT	Gender, female	categorized	0.82	0.68-0.98	Significant	Stroke severity, age, systolic blood pressure, gender, and pre-existing antithrombotic treatment.	ICH self defined
Engelter et al. 2011	IVT	Systolic blood pressure	continuous	1.03	0.99-1.07	Not significant	Stroke severity, age, systolic blood pressure, gender, and pre-existing antithrombotic treatment.	ICH self defined
Engelter et al. 2011	IVT	Statin use	categorized	1.15	0.93-1.41	Not significant	Stroke severity, age, systolic blood pressure, gender, and pre-existing antithrombotic treatment.	ICH self defined
Engelter et al. 2011	IVT	Age	continuous	1.01	1.00-1.03	Not significant	Stroke severity, age, systolic blood pressure, gender, and pre-existing antithrombotic treatment.	SICH per ECASS II
Engelter et al. 2011	IVT	NIHSS score	continuous	1.07	1.05-1.09	Significant	Stroke severity, age, systolic blood pressure, gender, and pre-existing antithrombotic treatment.	SICH per ECASS II
Engelter et al. 2011	IVT	Previous antithrombotic treatment	categorized	1.16	0.84-1.59	Not significant	Stroke severity, age, systolic blood pressure, gender, and pre-existing antithrombotic treatment.	SICH per ECASS II
Engelter et al. 2011	IVT	Gender, female	categorized	0.86	0.64-1.17	Not significant	Stroke severity, age, systolic blood pressure, gender, and pre-existing antithrombotic treatment.	SICH per ECASS II
Engelter et al. 2011	IVT	Systolic blood pressure	continuous	1.05	0.99-1.11	Not significant	Stroke severity, age, systolic blood pressure, gender, and pre-existing antithrombotic treatment.	SICH per ECASS II
Engelter et al. 2011	IVT	Statin use	categorized	1.32	0.94-1.85	Not significant	Stroke severity, age, systolic blood pressure, gender, and pre-existing antithrombotic treatment.	SICH per ECASS II
Engelter et al. 2011	IVT	Age	continuous	1.01	1.00-1.02	Significant	Stroke severity, age, systolic blood pressure, gender, and pre-existing antithrombotic treatment.	SICH per NINDS
Engelter et al. 2011	IVT	NIHSS score	continuous	1.07	1.05-1.09	Significant	Stroke severity, age, systolic blood pressure, gender, and pre-existing antithrombotic treatment.	SICH per NINDS
Engelter et al. 2011	IVT	Previous antithrombotic treatment	categorized	1.21	0.93-1.54	Not significant	Stroke severity, age, systolic blood pressure, gender, and pre-existing antithrombotic treatment.	SICH per NINDS
Engelter et al. 2011	IVT	Gender, female	categorized	0.84	0.65-1.08	Not significant	Stroke severity, age, systolic blood pressure, gender, and pre-existing antithrombotic treatment.	SICH per NINDS
Engelter et al. 2011	IVT	Systolic blood pressure	continuous	1.04	0.99-1.09	Not significant	Stroke severity, age, systolic blood pressure, gender, and pre-existing antithrombotic treatment.	SICH per NINDS
Engelter et al. 2011	IVT	Statin use	categorized	1.16	0.87-1.56	Not significant	Stroke severity, age, systolic blood pressure, gender, and pre-existing antithrombotic treatment.	SICH per NINDS
Enomoto et al. 2016	EVT	Prior IVT	categorized	0.826	0.575-1.187	Not significant	Not reported	aICH per SITS-MOST
Enomoto et al. 2016	EVT	NIHSS score	continuous	0.971	0.953-0.989	Significant	Not reported	aICH per SITS-MOST
Enomoto et al. 2016	EVT	Middle cerebral artery occlusion	categorized	1.711	1.145-2.556	Significant	Not reported	aICH per SITS-MOST
Enomoto et al. 2016	EVT	Internal carotid artery occlusion	categorized	1.017	0.741-1.396	Not significant	Not reported	aICH per SITS-MOST
Enomoto et al. 2016	EVT	Prior antiplatelet use	categorized	1.104	0.785-1.553	Not significant	Not reported	aICH per SITS-MOST
Enomoto et al. 2016	EVT	Systemic heparinization	categorized	1.06	0.768-1.462	Not significant	Not reported	aICH per SITS-MOST
Enomoto et al. 2016	EVT	Atrial fibrillation	categorized	2.452	1.279-4.702	Significant	Not reported	aICH per SITS-MOST
Enomoto et al. 2016	EVT	Prior IVT	categorized	1.17	0.502-2.728	Not significant	Not reported	SICH per SITS-MOST
Enomoto et al. 2016	EVT	NIHSS score	continuous	0.978	0.946-1.010	Not significant	Not reported	SICH per SITS-MOST
Enomoto et al. 2016	EVT	Middle cerebral artery occlusion	categorized	0.913	0.450-1.854	Not significant	Not reported	SICH per SITS-MOST
Enomoto et al. 2016	EVT	Internal carotid artery occlusion	categorized	1.297	0.721-2.330	Not significant	Not reported	SICH per SITS-MOST
Enomoto et al. 2016	EVT	Prior antiplatelet use	categorized	2.155	1.254-3.702	Significant	Not reported	SICH per SITS-MOST
Enomoto et al. 2016	EVT	Systemic heparinization	categorized	0.405	0.205-.801	Significant	Not reported	SICH per SITS-MOST
Enomoto et al. 2016	EVT	Atrial fibrillation	categorized	2.996	0.920-9.756	Not significant	Not reported	SICH per SITS-MOST
Feng et al. 2020	EVT	Collateral score 0–1	categorized	10.186	3.029-34.248	Significant	Not reported	ICH per ECASS II
Feng et al. 2020	EVT	Platelet to lymphocyte ratios	continuous	1.005	1.001-1.010	Significant	Not reported	ICH per ECASS II
Feng et al. 2020	EVT	NIHSS score	continuous	1.106	1.014-1.205	Significant	Not reported	ICH per ECASS II
Fernandez Menendez et al. 2020	EVT	Age	continuous	0.98	0.96-1.01	Not significant	Not reported	SICH per ECASS II
Fernandez Menendez et al. 2020	EVT	OTT	continuous	1.04	1.01-1.07	Significant	Not reported	SICH per ECASS II
Fonarow et al. 2011	IVT	OTT <=60 min	categorized	0.88	0.75-1.02	Not significant	Sex, race, atrial fibrillation, stroke/TIA, coronary heart disease or myocardial infarction, carotid stenosis, diabetes mellitus, peripheral vascular disease, hypertension, dyslipidemia, smoking, NIHSS (continuous), arrival mode, arrival time on-/off-hours, onset-to-door time (continuous), hospital characteristics of geographic region, academic, primary stroke center, bed size, and annual number …	sICH self defined
Ford et al. 2010	IVT	Age >=80	categorized	0.9	0.73-1.09	Not significant	Previous stroke, congestive heart failure, atrial fibrillation, aspirin therapy, high blood pressure, high blood glucose, and NIHSS score at baseline	SICH per SITS-MOST
Ford et al. 2010	IVT	Age >=80	categorized	0.96	0.87-1.06	Not significant	Previous stroke, congestive heart failure, atrial fibrillation, aspirin therapy, high blood pressure, high blood glucose, and NIHSS score at baseline	SICH per NINDS
Fuentes et al. 2011	IVT	NIHSS score	continuous	1.07	1.02-1.13	Significant	Age, stroke severity on admission, glucose levels on admission, SBP on admission, history of hypertension, dyslipidaemia, atrial fibrillation, congestive heart failure and prior antiplatelet treatment	SICH per SITS-MOST
Fuentes et al. 2011	IVT	Systolic blood pressure	continuous	1.071	1.00-1.03	Significant	Age, stroke severity on admission, glucose levels on admission, SBP on admission, history of hypertension, dyslipidaemia, atrial fibrillation, congestive heart failure and prior antiplatelet treatment	SICH per SITS-MOST
Goyal et al. 2018	EVT	Atrial fibrillation	categorized	0.93	0.29-2.99	Not significant	Not reported	sICH self defined
Goyal et al. 2018	EVT	Coronary artery disease	categorized	3.66	1.08-12.41	Significant	Not reported	sICH self defined
Goyal et al. 2018	EVT	Congestive heart failure	categorized	1.46	0.42-5.02	Not significant	Not reported	sICH self defined
Goyal et al. 2018	EVT	Neutrophil to lymphocyte ratio	continuous	1.11	1.03-1.20	Significant	Not reported	sICH self defined
Goyal et al. 2018	EVT	NIHSS score	continuous	1.04	0.97-1.13	Not significant	Not reported	sICH self defined
Goyal et al. 2018	EVT	ASPECTS	continuous	0.65	0.48-0.88	Significant	Not reported	sICH self defined
Guo et al. 2021	IVT	Atrial fibrillation	categorized	3.25	1.89-5.60	Significant	Not reported	SICH per ECASS II
Guo et al. 2021	IVT	NIHSS score	continuous	1.07	1.04-1.10	Significant	Not reported	SICH per ECASS II
Guo et al. 2021	IVT	Serum glucose level	continuous	1.13	1.07-1.20	Significant	Not reported	SICH per ECASS II
Guo et al. 2021	IVT	Neutrophil to lymphocyte ratio	continuous	1.05	1.01-1.09	Significant	Not reported	SICH per ECASS II
Guo et al. 2015	IVT	Serum Calcium Quartiles < 2.16 mmol/L	categorized	2.58	1.258-5.292	Significant	Age, baseline NIHSS score, atrial fibrillation, infarct volume, serum glucose, smoking history, and platelet count	ICH per ECASS II
Guo et al. 2015	IVT	Serum Calcium Quartiles 2.16 to 2.23 mmol/L	categorized	2.382	1.163-4.877	Significant	Age, baseline NIHSS score, atrial fibrillation, infarct volume, serum glucose, smoking history, and platelet count	ICH per ECASS II
Guo et al. 2015	IVT	Serum Calcium Quartiles 2.24 to 2.31 mmol/L	categorized	2.293	1.133-4.637	Significant	Age, baseline NIHSS score, atrial fibrillation, infarct volume, serum glucose, smoking history, and platelet count	ICH per ECASS II
Guo et al. 2015	IVT	Serum Calcium Quartiles < 2.16 mmol/L	categorized	2.523	1.078-5.908	Significant	Age, baseline NIHSS score, and atrial fibrillation, infarct volume and serum glucose.	HI per ECASS II
Guo et al. 2015	IVT	Serum Calcium Quartiles 2.16 to 2.23 mmol/L	categorized	2.423	1.067-5.503	Significant	Age, baseline NIHSS score, and atrial fibrillation, infarct volume and serum glucose.	HI per ECASS II
Guo et al. 2015	IVT	Serum Calcium Quartiles 2.24 to 2.31 mmol/L	categorized	1.951	0.858-4.438	Not significant	Age, baseline NIHSS score, and atrial fibrillation, infarct volume and serum glucose.	HI per ECASS II
Guo et al. 2015	IVT	Serum Calcium Quartiles < 2.16 mmol/L	categorized	4.366	1.129-16.885	Significant	Age, baseline NIHSS score, and atrial fibrillation, infarct volume and serum glucose.	PH per ECASS II
Guo et al. 2015	IVT	Serum Calcium Quartiles 2.16 to 2.23 mmol/L	categorized	2.04	0.457-9.107	Not significant	Age, baseline NIHSS score, and atrial fibrillation, infarct volume and serum glucose.	PH per ECASS II
Guo et al. 2015	IVT	Serum Calcium Quartiles 2.24 to 2.31 mmol/L	categorized	3.606	0.956-13.599	Not significant	Age, baseline NIHSS score, and atrial fibrillation, infarct volume and serum glucose.	PH per ECASS II
Hebert et al. 2020	EVT	IV-heparin	categorized	0.48	0.34-0.68	Significant	Age, diabetes, high blood pressure, ASPECT score, and use of antithrombotic	ICH per ECASS II
Hebert et al. 2020	EVT	Age	continuous	1.01	1.00-1.02	Significant	Age, diabetes, high blood pressure, ASPECT score, and use of antithrombotic	ICH per ECASS II
Hebert et al. 2020	EVT	Hypertension	categorized	1.38	0.98-1.94	Not significant	Age, diabetes, high blood pressure, ASPECT score, and use of antithrombotic	ICH per ECASS II
Hebert et al. 2020	EVT	Diabetes mellitus	categorized	1.96	1.31-2.94	Significant	Age, diabetes, high blood pressure, ASPECT score, and use of antithrombotic	ICH per ECASS II
Hebert et al. 2020	EVT	ASPECTS	continuous	0.4	0.28-0.55	Significant	Age, diabetes, high blood pressure, ASPECT score, and use of antithrombotic	ICH per ECASS II
Hebert et al. 2020	EVT	Previous antithrombotic treatment	categorized	0.6	0.43-0.84	Significant	Age, diabetes, high blood pressure, ASPECT score, and use of antithrombotic	ICH per ECASS II
Hebert et al. 2020	EVT	IV-heparin	categorized	0.48	0.27-0.85	Significant	Age, diabetes, high blood pressure, ASPECT score, and use of antithrombotic	PH per ECASS II
Hebert et al. 2020	EVT	Age	continuous	1.01	0.90-1.03	Not significant	Age, diabetes, high blood pressure, ASPECT score, and use of antithrombotic	PH per ECASS II
Hebert et al. 2020	EVT	Hypertension	categorized	1.76	1.01-3.06	Significant	Age, diabetes, high blood pressure, ASPECT score, and use of antithrombotic	PH per ECASS II
Hebert et al. 2020	EVT	Diabetes mellitus	categorized	1.44	0.81-2.55	Not significant	Age, diabetes, high blood pressure, ASPECT score, and use of antithrombotic	PH per ECASS II
Hebert et al. 2020	EVT	ASPECTS	continuous	0.39	0.24-0.64	Significant	Age, diabetes, high blood pressure, ASPECT score, and use of antithrombotic	PH per ECASS II
Hebert et al. 2020	EVT	Previous antithrombotic treatment	categorized	0.92	0.56-1.52	Not significant	Age, diabetes, high blood pressure, ASPECT score, and use of antithrombotic	PH per ECASS II
Hebert et al. 2020	EVT	IV-heparin	categorized	0.55	0.36-0.83	Significant	Age, use of antithrombotic, diabetes, initial NIHSS, ASPECT score, time delay between symptom and groin puncture, occlusion localization, high blood pressure, smoking	ICH per ECASS II
Hebert et al. 2020	EVT	IV-heparin	categorized	0.54	0.27-1.05	Not significant	Age, use of antithrombotic, diabetes, initial NIHSS, ASPECT score, time delay between symptom and groin puncture, occlusion localization, high blood pressure, smoking	PH per ECASS II
Hsieh et al. 2014	IVT	eGFR <60	categorized	1.03	0.55-1.92	Not significant	Not reported	SICH per NINDS
Hsieh et al. 2014	IVT	NIHSS score	continuous	1.06	1.02-1.11	Significant	Not reported	SICH per NINDS
Huang et al. 2021	EVT	OTT > 6 h	categorized	2.03	0.48-8.57	Not significant	Age, sex, hypertension, diabetes mellitus, atrial fibrillation, smoking, baseline NIHSS, baseline ASPECT score, TOAST classification, occlusion site, Fasting blood glucose, Total cholesterol, Triglyceride, Low-density lipoprotein and intravenous thrombolysis	SICH per Heidelberg
Huang et al. 2019	EVT	Age	continuous	1.026	0.983-1.071	Not significant	Not reported	SICH per ECASS
Huang et al. 2019	EVT	Gender, male	categorized	0.336	0.133-0.850	Significant	Not reported	SICH per ECASS
Huang et al. 2019	EVT	NIHSS score	continuous	1.066	0.991-1.146	Not significant	Not reported	SICH per ECASS
Huang et al. 2019	EVT	Procedure duration	continuous	1.391	1.030-1.865	Significant	Not reported	SICH per ECASS
Huang et al. 2019	EVT	Collateral score - Grade 1	categorized	0.309	0.111-0.858	Significant	Not reported	SICH per ECASS
Huang et al. 2019	EVT	Collateral score - Grade 2	categorized	0.303	0.091-1.007	Not significant	Not reported	SICH per ECASS
Huang et al. 2019	EVT	Number of passes >3	categorized	1.484	0.557-3.976	Not significant	Not reported	SICH per ECASS
Huo et al. 2021	EVT	Single antiplatelet	categorized	0.185	0.012-2.859	Not significant	Sex, systolic blood pressure, NIHSS, ASPECTS, atrial fibrillation, hypertension, smoking, other aetiology of TOAST classification, MCA M2/3 segment occlusion site, intravenous thrombolysis, tirofiban, heparin use during, puncture to recanalisation, general anaesthesia, mechanical aspiration and intra-arterial thrombolysis and balloon angioplasty	SICH per ECASS III
Huo et al. 2021	EVT	History of dual antiplatelet therapy pretreatment	categorized	17.44	0.519-586.332	Not significant	Sex, systolic blood pressure, NIHSS, ASPECTS, atrial fibrillation, hypertension, smoking, other aetiology of TOAST classification, MCA M2/3 segment occlusion site, intravenous thrombolysis, tirofiban, heparin use during, puncture to recanalisation, general anaesthesia, mechanical aspiration and intra-arterial thrombolysis and balloon angioplasty	SICH per ECASS III
Jang et al. 2021	EVT	IA-tirofiban	categorized	1.07	0.20-4.10	Not significant	Sex, intraprocedural reocclusion, intracranial stenting, etiology of large vessel occlusion	SICH per ECASS
Jang et al. 2021	EVT	IA-tirofiban	categorized	0.43	0.02-2.85	Not significant	Sex, intraprocedural reocclusion, intracranial stenting, etiology of large vessel occlusion	ICH per ECASS
Jiang et al. 2015	EVT	Gender, female	categorized	10.34	1.34-79.59	Significant	Not reported	SICH per ECASS
Jiang et al. 2015	EVT	NIHSS>20	categorized	9.73	1.34-70.69	Significant	Not reported	SICH per ECASS
Jiang et al. 2015	EVT	Diabetes mellitus	categorized	7.34	1.32-40.84	Significant	Not reported	SICH per ECASS
Jian et al. 2020	EVT	High levels of direct bilirubin	continuous	1.364	1.133-1.641	Significant	Not reported	ICH per ECASS
Jian et al. 2020	EVT	Indirect bilirubin	continuous	1.143	1.052-1.242	significant	Not reported	ICH per ECASS
Jian et al. 2020	EVT	Total bilirubin	continuous	1.106	-2.216	significant	Not reported	ICH per ECASS
Jian et al. 2020	EVT	High levels of direct bilirubin	continuous	1.192	0.967-1.471	Not significant	Not reported	SICH per Heidelberg
Jian et al. 2020	EVT	Indirect bilirubin	continuous	1.177	1.064-1.303	Significant	Not reported	SICH per Heidelberg
Jian et al. 2020	EVT	Total bilirubin	continuous	1.102	1.027-1.182	Significant	Not reported	SICH per Heidelberg
Juceviciute et al. 2019	IVT	Absolute eosinophil count ≥ 0.11, × 10^9 /l	continous	0.223	0.069-0.723	Significant	Age, time to the start of IVT, baseline NIHSS, INR, GFR, platelet, lymphocyte and monocyte counts, haemoglobin level, dichotomized AEC, diabetes mellitus, atrial fibrillation at admission	ICH per ECASS II
Juceviciute et al. 2019	IVT	NIHSS score	continous	1.116	1.005-1.239	Significant	Age, time to the start of IVT, baseline NIHSS, INR, GFR, platelet, lymphocyte and monocyte counts, haemoglobin level, dichotomized AEC, diabetes mellitus, atrial fibrillation at admission	ICH per ECASS II
Koga et al. 2011	IVT	OUT GROUP (didn't met the inclusion criteria of the European license)	categorized	0.5	0.29-0.84	Significant	Not reported	ICH per SITS-MOST
Koga et al. 2011	IVT	Age >=80	categorized	0.83	0.46-1.46	Not significant	Not reported	ICH per SITS-MOST
Koga et al. 2011	IVT	NIHSS >= 25	categorized	0.62	0.22-1.46	Not significant	Not reported	ICH per SITS-MOST
Koga et al. 2011	IVT	Prior stroke plus diabetes	categorized	0.32	0.05-1.16	Not significant	Not reported	ICH per SITS-MOST
Koga et al. 2011	IVT	OUT GROUP (didn't met the inclusion criteria of the European license)	categorized	0.53	0.11-1.79	Not significant	not reported	sICH per SITS-MOST
Koga et al. 2011	IVT	Age >=80	categorized	0.27	0.01-1.47	not significant	not reported	sICH per SITS-MOST
Koga et al. 2011	IVT	NIHSS >= 25	categorized	1.17	0.06-6.88	not significant	not reported	sICH per SITS-MOST
Koga et al. 2011	IVT	Prior stroke plus diabetes	categorized	1.32	0.07-7.70	not significant	not reported	sICH per SITS-MOST
Kuo et al. 2016	IVT	Age	continuous	1.249	1.022-1.527	Signiticant	Gender, diabetes, hyperlipidemia, atrial fibrillation, onset to IVT time period, site of occlusion, and rtPA dosage	ICH per self defined
Kuo et al. 2016	IVT	Hypertension	categorized	0.005	.000-.564	Significant	Gender, diabetes, hyperlipidemia, atrial fibrillation, onset to IVT time period, site of occlusion, and rtPA dosage	ICH per self defined
Kuo et al. 2016	IVT	Previous stroke	categorized	93.956	2.167-4073.19	Significant	Gender, diabetes, hyperlipidemia, atrial fibrillation, onset to IVT time period, site of occlusion, and rtPA dosage	ICH per self defined
Kuo et al. 2016	IVT	Hyperdense artery sign	categorized	1.262	0.031-50.579	not significant	Gender, diabetes, hyperlipidemia, atrial fibrillation, onset to IVT time period, site of occlusion, and rtPA dosage	ICH per self defined
Kuo et al. 2016	IVT	Smoking	categorized	30.869	1.064-895.465	Significant	Gender, diabetes, hyperlipidemia, atrial fibrillation, onset to IVT time period, site of occlusion, and rtPA dosage	ICH per self defined
Kurmann et al. 2018	IVT	Smoking	categorized	1.08	0.52-2.26	not significant	age, sex, stroke severity, atrial fibrillation, arterial hypertension, baseline use of antithrombotics, baseline blood glucose, stroke cause, and smoking status	sICH per SITS-MOST
Lee et al. 2019a	IVT	Systolic blood pressure	continuous	1.017	1.000-1.034	Significant	initial SBP, NIHSS, atrial fibrillation, platelet count, lactate dehydrogenase	sICH per ECASS II
Lee et al. 2019a	IVT	Systolic blood pressure ≥185 mmHg	categorized	2.124	0.632-7.145	not significant	initial SBP, NIHSS, atrial fibrillation, platelet count, lactate dehydrogenase	sICH per ECASS II
Lee et al. 2019a	IVT	Systolic blood pressure ≥170 mmHg	categorized	3.247	0.998-10.571	not significant	initial SBP, NIHSS, atrial fibrillation, platelet count, lactate dehydrogenase	sICH per ECASS II
Lee et al. 2019a	IVT	NIHSS score	continuous	1.16	1.046-1.286	Significant	initial SBP, NIHSS, atrial fibrillation, platelet count, lactate dehydrogenase	sICH per ECASS II
Lee et al. 2019a	IVT	NIHSS ≥15	categorized	7.02	1.816-27.134	Significant	initial SBP, NIHSS, atrial fibrillation, platelet count, lactate dehydrogenase	sICH per ECASS II
Lee et al. 2019a	IVT	Atrial fibrillation	categorized	2.032	0.618-6.680	not significant	initial SBP, NIHSS, atrial fibrillation, platelet count, lactate dehydrogenase	sICH per ECASS II
Lee et al. 2019a	IVT	Platelet counts	continuous	0.992	0.982-1.002	not significant	initial SBP, NIHSS, atrial fibrillation, platelet count, lactate dehydrogenase	sICH per ECASS II
Lee et al. 2019a	IVT	Platelet <100,000/mm3	categorized	40.905	1.954-856.466	Significant	initial SBP, NIHSS, atrial fibrillation, platelet count, lactate dehydrogenase	sICH per ECASS II
Lee et al. 2019a	IVT	Platelet <195,000/mm3	categorized	5.389	1.491-19.481	Significant	initial SBP, NIHSS, atrial fibrillation, platelet count, lactate dehydrogenase	sICH per ECASS II
Lee et al. 2017	EVT	IV-tirofiban	categorized	0.863	0.370-2.013	not significant	age, gender, NIHSS, diabetes mellitus, atrial fibrillation, smoking, TICI Score, pre- and posttreatment ASPECTS	ICH per ECASS III
Lee et al. 2017	EVT	IV-tirofiban	categorized	1.706	0.388-7.505	Not significant	age, gender, NIHSS, diabetes mellitus, atrial fibrillation, smoking, TICI Score, pre- and posttreatment ASPECTS	SICH per ECASS III
Lee et al. 2019b	EVT	Hypertension	categorized	2.26	1.014-5.035	Significant	admission hyperglycemia, ongoing antiplatelet medication, use of intravenous thrombolysis, and secondary contact aspiration thrombectomy	PH per ECASS
Lee et al. 2019b	EVT	absence of hyperlipidemia	categorized	0.221	0.064-0.767	Significant	admission hyperglycemia, ongoing antiplatelet medication, use of intravenous thrombolysis, and secondary contact aspiration thrombectomy	PH per ECASS
Lee et al. 2019b	EVT	Procedure duration	continuous	1.046	1.016-1.077	Significant	admission hyperglycemia, ongoing antiplatelet medication, use of intravenous thrombolysis, and secondary contact aspiration thrombectomy	PH per ECASS
Lin et al. 2018	IVT	NIHSS score	continuous	1.12	1.02-1.22	Significant	Not reported	sICH as per ECASS II
Lin et al. 2018	IVT	Diabetes mellitus	categorized	6.04	1.31-27.95	Significant	Not reported	sICH as per ECASS II
Lin et al. 2018	IVT	Serum glucose level	continuous	1.01	0.996-1.02	Not significant	Not reported	sICH as per ECASS II
Lin et al. 2018	IVT	High-density lipoprotein cholesterol level	continuous	1.003	0.96-1.05	Not significant	Not reported	sICH as per ECASS II
Lin et al. 2018	IVT	Low-density lipoprotein cholesterol level	continuous	0.99	0.97-1.00	Not significant	Not reported	sICH as per ECASS II
Lin et al. 2018	IVT	Triglyceride leve	continuous	1	0.99-1.01	Not significant	Not reported	sICH as per ECASS II
Lin et al. 2019	IVT	Previous stroke	categorized	5.752	1.487-22.248	Significant	age, sex, blood glucose, and admission NIHSS score	early ICH as per ECASS II
Lin et al. 2019	IVT	Atrial fibrillation	categorized	5.428	1.427-20.640	Significant	age, sex, blood glucose, and admission NIHSS score	early ICH as per ECASS II
Lin et al. 2019	IVT	Age	continuous	0.968	0.918-1.021	Not significant	age, sex, blood glucose, and admission NIHSS score	early ICH as per ECASS II
Lin et al. 2019	IVT	Gender	categorized	3.08	0.869-10.910	Not significant	age, sex, blood glucose, and admission NIHSS score	early ICH as per ECASS II
Lin et al. 2019	IVT	Serum glucose level	continuous	1.058	0.897-1.247	Not significant	age, sex, blood glucose, and admission NIHSS score	early ICH as per ECASS II
Lin et al. 2019	IVT	NIHSS score	continuous	0.969	0.877-1.070	Not significant	age, sex, blood glucose, and admission NIHSS score	early ICH as per ECASS II
Liu et al. 2017	IVT	diabetes mellitus	categorized	3.5	1.34-9.16	Significant	Not reported	sICH as per SITS-MOST
Liu et al. 2017	IVT	NIHSS 15-20	categorized	2.37	0.83-6.76	Not significant	Not reported	sICH as per SITS-MOST
Liu et al. 2017	IVT	NIHSS >20	categorized	5.06	1.68-15.20	Significant	Not reported	sICH as per SITS-MOST
Liu et al. 2017	IVT	cardioembolism	categorized	7.09	2.41-20.87	Significant	Not reported	sICH as per SITS-MOST
Liu et al. 2017	IVT	other stroke subtype	categorized	5.12	1.40-18.72	Significant	Not reported	sICH as per SITS-MOST
Liu et al. 2017	IVT	Serum glucose >9.0mmol/L	continuous	2.84	1.48-5.46	Significant	Not reported	sICH as per ECASS II
Liu et al. 2017	IVT	Cardioembolism	continuous	4.99	2.53-9.84	Significant	Not reported	sICH as per ECASS II
Liu et al. 2017	IVT	other stroke subtype	categorized	1.46	0.56-3.85	Not significant	Not reported	sICH as per ECASS II
Liu et al. 2017	IVT	Age≧70year	continuous	1.73	1.02-2.95	Significant	Not reported	sICH as per NINDS
Liu et al. 2017	IVT	NIHSS 15-20	categorized	1.54	0.82-2.90	Not significant	Not reported	sICH as per NINDS
Liu et al. 2017	IVT	NIHSS >20	categorized	2.81	1.42-5.57	Significant	Not reported	sICH as per NINDS
Liu et al. 2017	IVT	Cardioembolism	categorized	2.47	1.39-4.39	Significant	Not reported	sICH as per NINDS
Liu et al. 2017	IVT	other stroke subtype	categorized	0.99	0.42-2.32	Not significant	Not reported	sICH as per NINDS
Luo et al. 2020	IVT	total cholesterol to high-density lipoprotein cholesterol ratio <4.05	categorized	1.727	1.008-2.960	Significant	age, atrial fibrillation, baseline BMI, baseline NIHSS, TOAST classification, and bridging therapy	ICH as per ECASS II
Luo et al. 2020	IVT	triglyceride to high-density lipoprotein cholesterol ratio <0.82	categorized	2.064	1.241-3.432	Significant	age, atrial fibrillation, baseline BMI, baseline NIHSS, TOAST classification, and bridging therapy	ICH as per ECASS II
Luo et al. 2020	IVT	low-density lipoprotein cholesterol to high-density lipoprotein cholesterol ratio <2.67	categorized	1.935	1.070-3.501	Significant	age, atrial fibrillation, baseline BMI, baseline NIHSS, TOAST classification, and bridging therapy	ICH as per ECASS II
Luo et al. 2020	IVT	non-high-density lipoprotein cholesterol <2.99	categorized	0.99	0.583-1.680	Not significant	age, atrial fibrillation, baseline BMI, baseline NIHSS, TOAST classification, and bridging therapy	ICH as per ECASS II
Maestrini et al. 2015	IVT	neutrophil to lymphocyte ratio > 4.80	categorized	3.71	1.97-6.98	Significant	Not reported	sICH as per ECASS II
Maestrini et al. 2015	IVT	Gender, male	categorized	2.67	1.39-5.10	Significant	Not reported	sICH as per ECASS II
Maestrini et al. 2015	IVT	NIHSS score	continuous	1.06	1.01-1.11	Significant	Not reported	sICH as per ECASS II
Maestrini et al. 2015	IVT	Age	continuous	1.04	1.02-1.07	Significant	Not reported	sICH as per ECASS II
Maros et al. 2021	EVT	Age	continuous	1.02	0.99-1.06	Not significant	age, admission NIHSS, admission Alberta Stroke Program Early CT Score, and Thrombolysis in Cerebral Infarction, as well as time from symptom onset to flow restoration	sICH as per ECASS II
Maros et al. 2021	EVT	NIHSS score	continuous	0.98	0.91-1.05	Not significant	age, admission NIHSS, admission Alberta Stroke Program Early CT Score, and Thrombolysis in Cerebral Infarction, as well as time from symptom onset to flow restoration	sICH as per ECASS II
Maros et al. 2021	EVT	ASPECTS 6–7	categorized	0.64	0.19-2.24	Not significant	age, admission NIHSS, admission Alberta Stroke Program Early CT Score, and Thrombolysis in Cerebral Infarction, as well as time from symptom onset to flow restoration	sICH as per ECASS II
Maros et al. 2021	EVT	ASPECTS 8–9	categorized	0.26	0.07-0.89	significant	age, admission NIHSS, admission Alberta Stroke Program Early CT Score, and Thrombolysis in Cerebral Infarction, as well as time from symptom onset to flow restoration	sICH as per ECASS II
Maros et al. 2021	EVT	ASPECTS 10	categorized	0.21	0.06-0.78	significant	age, admission NIHSS, admission Alberta Stroke Program Early CT Score, and Thrombolysis in Cerebral Infarction, as well as time from symptom onset to flow restoration	sICH as per ECASS II
Maros et al. 2021	EVT	Number of passes >3	categorized	3.61	1.38-9.42	significant	age, admission NIHSS, admission Alberta Stroke Program Early CT Score, and Thrombolysis in Cerebral Infarction, as well as time from symptom onset to flow restoration	sICH as per ECASS II
Maros et al. 2021	EVT	OTT	continuous	1	1.00-1.00	Not significant	age, admission NIHSS, admission Alberta Stroke Program Early CT Score, and Thrombolysis in Cerebral Infarction, as well as time from symptom onset to flow restoration	sICH as per ECASS II
Maros et al. 2021	EVT	Prior IVT	categorized	1.6	0.63-4.04	Not significant	age, admission NIHSS, admission Alberta Stroke Program Early CT Score, and Thrombolysis in Cerebral Infarction, as well as time from symptom onset to flow restoration	sICH as per ECASS II
Mori et al. 2011	IVT	NIHSS score	continuous	1.14	0.983-1.323	Not significant	Not reported	sICH as per self defined
Neuberger et al. 2019	EVT	Age	continuous	0.97	0.91-1.03	Not significant	Not reported	ICH per Heidelberg
Neuberger et al. 2019	EVT	Diabetes mellitus	categorized	1.5	0.90-2.51	Not significant	Not reported	ICH per Heidelberg
Neuberger et al. 2019	EVT	Diastolic blood pressure	continuous	1.15	0.98-1.38	Not significant	Not reported	ICH per Heidelberg
Neuberger et al. 2019	EVT	Serum glucose level	continuous	1.23	1.10-1.39	significant	Not reported	ICH per Heidelberg
Neuberger et al. 2019	EVT	Glycated hemoglobin	continuous	1.07	0.99-1.16	Not significant	Not reported	ICH per Heidelberg
Neuberger et al. 2019	EVT	Right side occlusion	categorized	1.54	1.06-2.24	significant	Not reported	ICH per Heidelberg
Neuberger et al. 2019	EVT	OTT	continuous	1.02	0.99-1.05	Not significant	Not reported	ICH per Heidelberg
Neuberger et al. 2019	EVT	Number of passes	categorized	1.21	1.11-1.32	significant	Not reported	ICH per Heidelberg
Neuberger et al. 2019	EVT	Extracranial ICA stenting	categorized	1.38	0.90-2.14	Not significant	Not reported	ICH per Heidelberg
Neuberger et al. 2019	EVT	No infarct demarcation in control CT	categorized	0.1	0.01-0.80	significant	Not reported	ICH per Heidelberg
Neuberger et al. 2019	EVT	Infarct Size > 1/3 of vascular territory in control CT	categorized	2.18	1.45-3.21	significant	Not reported	ICH per Heidelberg
Neuberger et al. 2019	EVT	Hypertension	categorized	2.31	0.99-5.41	Not significant	Not reported	sICH per Heidelberg
Neuberger et al. 2019	EVT	Transfer from external clinic	categorized	3.04	1.24-7.48	significant	Not reported	sICH per Heidelberg
Neuberger et al. 2019	EVT	Wake up stroke	categorized	3.99	1.38-11.60	significant	Not reported	sICH per Heidelberg
Neuberger et al. 2019	EVT	Serum glucose level	continuous	1.22	1.05-1.42	significant	Not reported	sICH per Heidelberg
Neuberger et al. 2019	EVT	Internal carotid artery occlusion	categorized	2.02	0.69-5.90	Not significant	Not reported	sICH per Heidelberg
Neuberger et al. 2019	EVT	OTT	continuous	1.02	0.96-1.07	Not significant	Not reported	sICH per Heidelberg
Neuberger et al. 2019	EVT	Extracranial ICA stenting	categorized	1.24	0.41-3.73	Not significant	Not reported	sICH per Heidelberg
Neuberger et al. 2019	EVT	General anesthesia	categorized	2.31	0.90-5.93	Not significant	Not reported	sICH per Heidelberg
Neuberger et al. 2019	EVT	Infarct Size > 1/3 of vascular territory in control CT	categorized	2.37	0.96-5.82	Not significant	Not reported	sICH per Heidelberg
Nogueira et al. 2015	EVT	Diabetes mellitus	categorized	1.71	1.27-2.30	Significant	Not reported	ICH as per ECASS
Nogueira et al. 2015	EVT	Merci Device	categorized	1.51	1.05-2.18	Significant	Not reported	ICH as per ECASS
Nogueira et al. 2015	EVT	NIHSS score	continuous	1.03	1.008-1.059	Significant	Not reported	ICH as per ECASS
Nogueira et al. 2015	EVT	Diabetes mellitus	categorized	2.27	1.58-3.26	Significant	Not reported	HI as per ECASS
Nogueira et al. 2015	EVT	OTT	continuous	1.001	1.00-1.002	Significant	Not reported	HI as per ECASS
Nogueira et al. 2015	EVT	Merci device	categorized	1.47	1.02-2.12	Significant	Not reported	HI as per ECASS
Nogueira et al. 2015	EVT	Prior IVT	categorized	1.43	1.03-2.08	Significant	Not reported	HI as per ECASS
Nogueira et al. 2015	EVT	IA tPA	categorized	0.57	0.35-0.90	Significant	Not reported	PH as per ECASS
Nogueira et al. 2015	EVT	Atrial fibrillation	categorized	1.61	1.01-2.55	Significant	Not reported	PH as per ECASS
Nogueira et al. 2015	EVT	NIHSS score	continuous	1.04	0.999-1.08	Not significant	Not reported	PH as per ECASS
Nogueira et al. 2020	EVT	Distal arterial occlusions	categorized	0.83	0.31-2.22	Not significant	Not reported	sICH as per ECASS III
Nogueira et al. 2020	EVT	Previous intracranial atherosclerotic disease	categorized	10.99	1.25-100.00	Significant	Not reported	sICH as per ECASS III
Pan et al. 2020	EVT	eGFR ≤44 (G3b–5)	categorized	3.27	0.86-12.40	Not significant	age and sex	sICH as per self defined
Pan et al. 2020	EVT	eGFR ≤44 (G3b–5)	categorized	2.12	0.48-9.35	Not significant	age, sex, NIHSS, OTT, previous TIA/stroke, SBP and glucose	sICH as per self defined
Pan et al. 2020	EVT	eGFR 45–59 (G3a)	categorized	4.15	1.41-12.24	Significant	age and sex	sICH as per self defined
Pan et al. 2020	EVT	eGFR 45–59 (G3a)	categorized	4.07	1.30-12.75	Significant	age, sex, NIHSS, OTT, previous TIA/stroke, SBP and glucose	sICH as per self defined
Pan et al. 2020	EVT	eGFR 60–89 (G2)	categorized	1.67	0.63-4.46	Not significant	age and sex	sICH as per self defined
Pan et al. 2020	EVT	eGFR 60–89 (G2)	categorized	1.71	0.61-4.83	Not significant	age, sex, NIHSS, OTT, previous TIA/stroke, SBP and glucose	sICH as per self defined
Papanagiotou et al. 2018	EVT	Prior IVT	categorized	0.7	0.46-1.08	Not significant	Not reported	ICH as per self defined
Papanagiotou et al. 2018	EVT	Treated by cervical ICA procedure and thrombectomy (combining groups1,2,3)	categorized	1.23	0.40-3.72	Not significant	Age, baseline NIHSSscore, and prior IV thrombolysis	sICH as per self defined
Pikija et al. 2018	EVT	Age	continuous	0.99	0.96-1.02	Not significant	Age, site of vessel occlusion (ICA ± MCA vs. MCA alone), and intervention time in minutes	ICH as per Heidelberg
Pikija et al. 2018	EVT	M1 vs. ICA ± M1/2 Occlusion site	categorized	1.73	0.70-4.27	Not significant	Age, site of vessel occlusion (ICA ± MCA vs. MCA alone), and intervention time in minutes	ICH as per Heidelberg
Pikija et al. 2018	EVT	Procedure duration	continuous	1	0.99-1.01	Not significant	Age, site of vessel occlusion (ICA ± MCA vs. MCA alone), and intervention time in minutes	ICH as per Heidelberg
Pikija et al. 2018	EVT	Neutrophil to lymphocyte ratio	continuous	1.09	1.00-1.20	Significant	Age, site of vessel occlusion (ICA ± MCA vs. MCA alone), and intervention time in minutes	ICH as per Heidelberg
Pundik et al. 2008	IVT	Age >=80	categorized	1.6	0.73-3.66	Not significant	National Institutes of Health Stroke Scale (NIHSS) score on admission and history of hypertension	sICH as per self defined
Pundik et al. 2008	IVT	Mean arterial pressure>119	categorized	2.2	1.12-4.34	Significant	National Institutes of Health Stroke Scale (NIHSS) score on admission and history of hypertension	sICH as per self defined
Pundik et al. 2008	IVT	Serum glucose >150	categorized	2.9	1.52-5.5	Significant	National Institutes of Health Stroke Scale (NIHSS) score on admission and history of hypertension	sICH as per self defined
Qiu et al. 2017	IVT	Serum-free triiodothyronine level	continuous	0.204	0.065-0.642	Significant	Not reported	sICH as per ECASS II
Qiu et al. 2017	IVT	NIHSS score	continuous	1.205	1.012-1.435	Significant	Not reported	sICH as per ECASS II
Ramos-Araque et al. 2020	EVT	Prior mRS	categorized	1.43	1.03-1.99	Significant	Age, arterial hypertension, dyslipidemia, and atrial fibrillation	sICH as per ECASS II
Ramos-Araque et al. 2020	EVT	NIHSS score	continuous	1	0.96-1.05	Not significant	Age, arterial hypertension, dyslipidemia, and atrial fibrillation	sICH as per ECASS II
Ramos-Araque et al. 2020	EVT	ASPECTS	categorized	0.71	0.61-0.84	Significant	Age, arterial hypertension, dyslipidemia, and atrial fibrillation	sICH as per ECASS II
Ramos-Araque et al. 2020	EVT	Treatment with VKA (vitamin K antagonist)	categorized	1.89	1.01-3.51	Significant	Age, arterial hypertension, dyslipidemia, and atrial fibrillation	sICH as per ECASS II
Ramos-Araque et al. 2020	EVT	Treatment with DOACs	categorized	0.32	0.04-2.42	Not significant	Age, arterial hypertension, dyslipidemia, and atrial fibrillation	sICH as per ECASS II
Ramos-Araque et al. 2020	EVT	Vessel occlusion MCA-M1	categorized	0.91	0.71-1.16	Not significant	Age, arterial hypertension, dyslipidemia, and atrial fibrillation	sICH as per ECASS II
Ramos-Araque et al. 2020	EVT	Age	continuous	1.01	0.99-1.04	Not significant	Age, arterial hypertension, dyslipidemia, and atrial fibrillation	sICH as per ECASS II
Ramos-Araque et al. 2020	EVT	Hypertension	categorized	0.89	0.51-1.55	Not significant	Age, arterial hypertension, dyslipidemia, and atrial fibrillation	sICH as per ECASS II
Ramos-Araque et al. 2020	EVT	Hypercholesterolemia	categorized	0.82	0.49-1.37	Not significant	Age, arterial hypertension, dyslipidemia, and atrial fibrillation	sICH as per ECASS II
Ramos-Araque et al. 2020	EVT	Atrial fibrillation	categorized	0.79	0.54-1.17	Not significant	Age, arterial hypertension, dyslipidemia, and atrial fibrillation	sICH as per ECASS II
Robinson et al. 2017	IVT	Prior antiplatelet use	categorized	1.82	1.00-3.30	Not significant	baseline NIHSS score, age, time from onset to randomization (<3 vs. ≥3 hr), pre-morbid use of aspirin, atrial fibrillation, and randomized treatment (low-dose vs. standard-dose)	sICH as per SITS-MOST
Robinson et al. 2017	IVT	Prior antiplatelet use	categorized	1.19	0.87-1.64	Not significant	baseline NIHSS score, age, time from onset to randomization (<3 vs. ≥3 hr), pre-morbid use of aspirin, atrial fibrillation, and randomized treatment (low-dose vs. standard-dose)	sICH as per NINDS
Robinson et al. 2017	IVT	Prior antiplatelet use	categorized	1.31	0.88-1.94	Not significant	baseline NIHSS score, age, time from onset to randomization (<3 vs. ≥3 hr), pre-morbid use of aspirin, atrial fibrillation, and randomized treatment (low-dose vs. standard-dose)	sICH as per ECASS2
Robinson et al. 2017	IVT	Prior antiplatelet use	categorized	1.82	1.05-3.17	Significant	baseline NIHSS score, age, time from onset to randomization (<3 vs. ≥3 hr), pre-morbid use of aspirin, atrial fibrillation, and randomized treatment (low-dose vs. standard-dose)	sICH as per ECASS3
Robinson et al. 2017	IVT	Prior antiplatelet use	categorized	1.32	1.07-1.63	Significant	baseline NIHSS score, age, time from onset to randomization (<3 vs. ≥3 hr), pre-morbid use of aspirin, atrial fibrillation, and randomized treatment (low-dose vs. standard-dose)	Any ICH
Rocco et al. 2013	IVT	Age	continuous	1.09	0.53-2.25	Not significant	Not reported	sICH as per NINDS
Rocco et al. 2013	IVT	Gender, female	categorized	1.27	0.82-1.97	Not significant	Not reported	sICH as per NINDS
Rocco et al. 2013	IVT	OTT	continuous	1.04	0.54-2.04	Not significant	Not reported	sICH as per NINDS
Rocco et al. 2013	IVT	NIHSS score	continuous	5.68	1.20-28.85	significant	Not reported	sICH as per NINDS
Rocco et al. 2013	IVT	hypertension	categorized	1.51	0.80-2.87	Not significant	Not reported	sICH as per NINDS
Rocco et al. 2013	IVT	diabetes mellitus	categorized	1.78	1.13-2.78	Significant	Not reported	sICH as per NINDS
Rocco et al. 2013	IVT	Serum glucose level	continuous	1.06	0.72-3.30	Not significant	Not reported	sICH as per NINDS
Rocco et al. 2013	IVT	hemoglobin A1	continuous	10.3	3.89-27.30	Significant	Not reported	sICH as per NINDS
Rocco et al. 2013	IVT	Age	continuous	0.66	0.26-1.75	Not significant	Not reported	sICH as per SITS-MOST
Rocco et al. 2013	IVT	Gender, female	categorized	1.38	0.73-2.59	Not significant	Not reported	sICH as per SITS-MOST
Rocco et al. 2013	IVT	OTT	continuous	0.66	0.26-1.90	Not significant	Not reported	sICH as per SITS-MOST
Rocco et al. 2013	IVT	NIHSS score	continuous	6.69	0.74-63.48	Not significant	Not reported	sICH as per SITS-MOST
Rocco et al. 2013	IVT	hypertension	categorized	1.42	0.57-3.54	Not significant	Not reported	sICH as per SITS-MOST
Rocco et al. 2013	IVT	diabetes mellitus	categorized	1.6	0.84-3.06	Not significant	Not reported	sICH as per SITS-MOST
Rocco et al. 2013	IVT	Serum glucose level	continuous	1.14	0.41-3.17	Not significant	Not reported	sICH as per SITS-MOST
Rocco et al. 2013	IVT	hemoglobin A1	continuous	25.85	3.40-196.69	Significant	Not reported	sICH as per SITS-MOST
Rocco et al. 2013	IVT	Age	continuous	0.87	0.55-1.38	Not significant	Not reported	Any ICH
Rocco et al. 2013	IVT	Gender, female	categorized	1.21	0.83-1.55	Not significant	Not reported	Any ICH
Rocco et al. 2013	IVT	OTT	continuous	1.73	0.80-4.95	Not significant	Not reported	Any ICH
Rocco et al. 2013	IVT	NIHSS score	continuous	3.11	1.37-7.48	Significant	Not reported	Any ICH
Rocco et al. 2013	IVT	hypertension	categorized	1.41	0.94-2.11	Not significant	Not reported	Any ICH
Rocco et al. 2013	IVT	diabetes mellitus	categorized	1.23	0.88-1.74	Not significant	Not reported	Any ICH
Rocco et al. 2013	IVT	Serum glucose level	continuous	1.57	0.93-2.65	Not significant	Not reported	Any ICH
Rocco et al. 2013	IVT	hemoglobin A1	continuous	9.07	5.01-16.42	Significant	Not reported	Any ICH
Sadeghi-Hokmabadi et al. 2017	IVT	Serum glucose level	continuous	1.004	1.000-1.008	Significant	Not reported	sICH as per ECASS II
Sarikaya et al. 2011	IVT	Weighing >100 kg	categorized	0.303	0.041-2.251	Not significant	baseline NIHSS score, age, gender, blood glucose, diastolic blood pressure (favorable outcome, good outcome, mortality); baseline NIHSS score, age, blood glucose, antiplatelet medication and systolic blood pressure (SICH	sICH as per NINDS
Sarikaya et al. 2011	IVT	Weighing >100 kg	categorized	0.372	0.049-2.790	Not significant	baseline NIHSS score, age, gender, blood glucose, diastolic blood pressure (favorable outcome, good outcome, mortality); baseline NIHSS score, age, blood glucose, antiplatelet medication and systolic blood pressure (SICH	sICH as per ECASS II
Scott et al. 2010	IVT	Community vs. NINDS Treatment	categorized	1.02	0.51-2.07	Not significant	age, diabetes, stroke severity, and prior stroke	ICH as per ECASS II
Seners et al. 2020	EVT	Prior IVT	categorized	2.42	1.75-3.37	Significant	Not reported	ICH as per ECASS II
Seners et al. 2020	EVT	Prior IVT	categorized	3.01	1.77-5.11	Significant	Not reported	sICH as per ECASS II
Sobolewski et al. 2014	IVT	Age >=80	categorized	1.82	0.93-3.53	Not significant	Not reported	HT as per ECASS II
Sobolewski et al. 2014	IVT	Age >=80	categorized	1.12	0.37-3.42	Not significant	Not reported	sICH as per NINDS
Sorensen et al. 2016	IVT	Treat at spoke hospital	categorized	0.6	0.2-2.0	Not significant	Not reported	sICH as per self defined
Sorensen et al. 2016	IVT	More than two contraindications to IV rt-PA	categorized	0.2	0.02-1.6	Not significant	Not reported	sICH as per self defined
Sun et al. 2019	EVT	IA-tirofiban	categorized	0.382	0.180-0.809	Significant	Age, gender, NIHSS on admission, previous TIA/stroke, intravenous thrombolysis	HT per ECASS III
Sun et al. 2019	EVT	IA-tirofiban	categorized	0.374	0.102-1.374	Not significant	Age, gender, NIHSS on admission, previous TIA/stroke, intravenous thrombolysis	sICH per ECASS III
Sylaja et al. 2006	IVT	Age >=80	categorized	1.12	0.57-2.2	Not significant	baseline (pre-stroke) estimated modified Rankin Scale.	sICH as per self defined
Sztriha et al. 2011	EVT	0–3 h NCCT vs 3–6 h CTP	categorized	1.86	0.67-5.16	Not significant	Not reported	Any ICH as per SITS-MOST
Sztriha et al. 2011	EVT	0–3 h NCCT vs 3–6 h CTP	categorized	3	0.59-15.21	Not significant	Not reported	sICH as per SITS-MOST
Tong et al. 2021	EVT	Direct aspiration vs stent retriever	categorized	effect size: 1.78	1.12-2.83	Significant	baseline variables with a significant difference of p<0.05 between both groups, including occlusion site, tandem lesions, TOAST subtype, intravenous thrombolysis	Any ICH
Tong et al. 2021	EVT	Direct aspiration vs stent retriever	categorized	effect size:1.65	0.84-3.26	Not significant	baseline variables with a significant difference of p<0.05 between both groups, including occlusion site, tandem lesions, TOAST subtype, intravenous thrombolysis	sICH as per Heidelberg Bleeding Classification
Tong et al. 2021	EVT	Direct aspiration vs stent retriever	categorized	effect size:1.69	1.06-2.69	Significant	propensity score	Any ICH
Tong et al. 2021	EVT	Direct aspiration vs stent retriever	categorized	effect size:1.51	0.77-2.96	Not significant	propensity score	sICH as per Heidelberg Bleeding Classification
Tsivgoulis et al. 2009	IVT	pretreatment BP protocol violations	categorized	2.59	1.07- 6.25	Significant	demographic characteristics, onset-to-treatment time, baseline NIHSS, stroke risk factors and medications, pretreatment blood pressure protocol violations	sICH as per self defined
Tsivgoulis et al. 2009	IVT	NIHSS score	continuous	1.11	1.05 -1.18	Significant	demographic characteristics, onset-to-treatment time, baseline NIHSS, stroke risk factors and medications, pretreatment blood pressure protocol violations	sICH as per self defined
Tsivgoulis et al. 2009	IVT	lipid-lowering medication use before stroke onset	categorized	2.41	1.09 -5.33	Significant	demographic characteristics, onset-to-treatment time, baseline NIHSS, stroke risk factors and medications, pretreatment blood pressure protocol violations	sICH as per self defined
Tsivgoulis et al. 2018	IVT	Age	continuous	1.01	0.99-1.04	Not significant	Not reported	aICH as per ECASS II
Tsivgoulis et al. 2018	IVT	NIHSS score	continuous	1.12	1.07-1.18	Significant	Not reported	aICH as per ECASS II
Tsivgoulis et al. 2018	IVT	History of coronary artery disease	categorized	1.12	0.55-2.28	Not significant	Not reported	aICH as per ECASS II
Tsivgoulis et al. 2018	IVT	Atrial fibrillation	categorized	2.01	0.90-4.53	Not significant	Not reported	aICH as per ECASS II
Tsivgoulis et al. 2018	IVT	History of dual antiplatelet therapy pretreatment	categorized	3.53	1.47-8.47	Significant	Not reported	aICH as per ECASS II
Tsivgoulis et al. 2018	IVT	History of pretreatment with anticoagulants	categorized	1.28	0.41-4.04	Not significant	Not reported	aICH as per ECASS II
Tsivgoulis et al. 2018	IVT	Statin use	categorized	1.87	0.98-3.56	Not significant	Not reported	aICH as per ECASS II
Tsivgoulis et al. 2018	IVT	Diastolic blood pressure	continuous	0.99	0.97-1.01	Not significant	Not reported	aICH as per ECASS II
Tsivgoulis et al. 2018	IVT	Low density lipoprotein	continuous	0.99	0.98-1.00	Not significant	Not reported	aICH as per ECASS II
Tutuncu et al. 2013	IVT	GFR <30	categorized	3.8	1.45-9.96	Significant	NIHSS, baseline blood glucose, OTT, and systolic blood pressure	sICH as per ECASS
Tutuncu et al. 2013	IVT	Glomerular filtration rate (GFR)	categorized	1.61	1.16-2.23	Significant	NIHSS, baseline blood glucose, OTT, and systolic blood pressure	sICH as per ECASS
Vaclavik et al. 2018	IVT	Atherothrombotic stroke vs CS stroke	categorized	1.63	1.07-2.47	Significant	age, sex, hypertension, diabetes mellitus, stroke history, congestive heart failure, the use of antithrombotic therapy, mRS before the stroke, NIHSS scores on admission, systolic blood pressure, glucose, thrombolytic dose, ischemic changes in admission CT/MRI, onset to treatment time, the number of patients in the medical center/year	sICH as per SITS-MOST
Vaclavik et al. 2018	IVT	Lacunar stroke vs CS stroke	categorized	0.17	0.04-0.67	Significant	age, sex, hypertension, diabetes mellitus, stroke history, congestive heart failure, the use of antithrombotic therapy, mRS before the stroke, NIHSS scores on admission, systolic blood pressure, glucose, thrombolytic dose, ischemic changes in admission CT/MRI, onset to treatment time, the number of patients in the medical center/year	sICH as per SITS-MOST
Vaclavik et al. 2018	IVT	Unknown or other stroke vs CS stroke	categorized	1.81	1.02-3.20	Significant	age, sex, hypertension, diabetes mellitus, stroke history, congestive heart failure, the use of antithrombotic therapy, mRS before the stroke, NIHSS scores on admission, systolic blood pressure, glucose, thrombolytic dose, ischemic changes in admission CT/MRI, onset to treatment time, the number of patients in the medical center/year	sICH as per SITS-MOST
Vaclavik et al. 2018	IVT	Gender, male	categorized	0.61	0.44-0.84	Significant	age, sex, hypertension, diabetes mellitus, stroke history, congestive heart failure, the use of antithrombotic therapy, mRS before the stroke, NIHSS scores on admission, systolic blood pressure, glucose, thrombolytic dose, ischemic changes in admission CT/MRI, onset to treatment time, the number of patients in the medical center/year	sICH as per SITS-MOST
Vaclavik et al. 2018	IVT	Ischemia on admission CT or MRI	categorized	1.06	0.65-1.73	Not significant	age, sex, hypertension, diabetes mellitus, stroke history, congestive heart failure, the use of antithrombotic therapy, mRS before the stroke, NIHSS scores on admission, systolic blood pressure, glucose, thrombolytic dose, ischemic changes in admission CT/MRI, onset to treatment time, the number of patients in the medical center/year	sICH as per SITS-MOST
Vaclavik et al. 2018	IVT	Previous stroke	categorized	1.31	0.90-1.91	Not significant	age, sex, hypertension, diabetes mellitus, stroke history, congestive heart failure, the use of antithrombotic therapy, mRS before the stroke, NIHSS scores on admission, systolic blood pressure, glucose, thrombolytic dose, ischemic changes in admission CT/MRI, onset to treatment time, the number of patients in the medical center/year	sICH as per SITS-MOST
Vaclavik et al. 2018	IVT	Congestive heart failure	categorized	0.66	0.38-1.15	Not significant	age, sex, hypertension, diabetes mellitus, stroke history, congestive heart failure, the use of antithrombotic therapy, mRS before the stroke, NIHSS scores on admission, systolic blood pressure, glucose, thrombolytic dose, ischemic changes in admission CT/MRI, onset to treatment time, the number of patients in the medical center/year	sICH as per SITS-MOST
Vaclavik et al. 2018	IVT	Hypertension	categorized	1.01	0.63-1.62	Not significant	age, sex, hypertension, diabetes mellitus, stroke history, congestive heart failure, the use of antithrombotic therapy, mRS before the stroke, NIHSS scores on admission, systolic blood pressure, glucose, thrombolytic dose, ischemic changes in admission CT/MRI, onset to treatment time, the number of patients in the medical center/year	sICH as per SITS-MOST
Vaclavik et al. 2018	IVT	Diabetes mellitus	categorized	0.76	0.54-1.08	Not significant	age, sex, hypertension, diabetes mellitus, stroke history, congestive heart failure, the use of antithrombotic therapy, mRS before the stroke, NIHSS scores on admission, systolic blood pressure, glucose, thrombolytic dose, ischemic changes in admission CT/MRI, onset to treatment time, the number of patients in the medical center/year	sICH as per SITS-MOST
Vaclavik et al. 2018	IVT	Prior antiplatelet use	categorized	0.57	0.37-0.88	Significant	age, sex, hypertension, diabetes mellitus, stroke history, congestive heart failure, the use of antithrombotic therapy, mRS before the stroke, NIHSS scores on admission, systolic blood pressure, glucose, thrombolytic dose, ischemic changes in admission CT/MRI, onset to treatment time, the number of patients in the medical center/year	sICH as per SITS-MOST
Vaclavik et al. 2018	IVT	Age	continuous	1.03	1.01-1.05	Significant	age, sex, hypertension, diabetes mellitus, stroke history, congestive heart failure, the use of antithrombotic therapy, mRS before the stroke, NIHSS scores on admission, systolic blood pressure, glucose, thrombolytic dose, ischemic changes in admission CT/MRI, onset to treatment time, the number of patients in the medical center/year	sICH as per SITS-MOST
Vaclavik et al. 2018	IVT	Age (a rise of 10 y)	categorized	1.36	1.10-1.68	Significant	age, sex, hypertension, diabetes mellitus, stroke history, congestive heart failure, the use of antithrombotic therapy, mRS before the stroke, NIHSS scores on admission, systolic blood pressure, glucose, thrombolytic dose, ischemic changes in admission CT/MRI, onset to treatment time, the number of patients in the medical center/year	sICH as per SITS-MOST
Vaclavik et al. 2018	IVT	Systolic blood pressure	continuous	1.01	1.00-1.02	Significant	age, sex, hypertension, diabetes mellitus, stroke history, congestive heart failure, the use of antithrombotic therapy, mRS before the stroke, NIHSS scores on admission, systolic blood pressure, glucose, thrombolytic dose, ischemic changes in admission CT/MRI, onset to treatment time, the number of patients in the medical center/year	sICH as per SITS-MOST
Vaclavik et al. 2018	IVT	Systolic blood pressure (a rise of 10 mmHg	categorized	1.11	1.02-1.21	Significant	age, sex, hypertension, diabetes mellitus, stroke history, congestive heart failure, the use of antithrombotic therapy, mRS before the stroke, NIHSS scores on admission, systolic blood pressure, glucose, thrombolytic dose, ischemic changes in admission CT/MRI, onset to treatment time, the number of patients in the medical center/year	sICH as per SITS-MOST
Vaclavik et al. 2018	IVT	NIHSS score	continuous	1.03	1.01-1.06	Significant	age, sex, hypertension, diabetes mellitus, stroke history, congestive heart failure, the use of antithrombotic therapy, mRS before the stroke, NIHSS scores on admission, systolic blood pressure, glucose, thrombolytic dose, ischemic changes in admission CT/MRI, onset to treatment time, the number of patients in the medical center/year	sICH as per SITS-MOST
Vaclavik et al. 2018	IVT	Serum glucose level	continuous	1.05	1.01-1.10	Significant	age, sex, hypertension, diabetes mellitus, stroke history, congestive heart failure, the use of antithrombotic therapy, mRS before the stroke, NIHSS scores on admission, systolic blood pressure, glucose, thrombolytic dose, ischemic changes in admission CT/MRI, onset to treatment time, the number of patients in the medical center/year	sICH as per SITS-MOST
Vaclavik et al. 2018	IVT	Serum glucose level (a rise of 5 mmol/L)	categorized	1.3	1.05-1.61	Significant	age, sex, hypertension, diabetes mellitus, stroke history, congestive heart failure, the use of antithrombotic therapy, mRS before the stroke, NIHSS scores on admission, systolic blood pressure, glucose, thrombolytic dose, ischemic changes in admission CT/MRI, onset to treatment time, the number of patients in the medical center/year	sICH as per SITS-MOST
Vaclavik et al. 2018	IVT	Thrombolytic dose	continuous	1.01	0.99-1.02	Not significant	age, sex, hypertension, diabetes mellitus, stroke history, congestive heart failure, the use of antithrombotic therapy, mRS before the stroke, NIHSS scores on admission, systolic blood pressure, glucose, thrombolytic dose, ischemic changes in admission CT/MRI, onset to treatment time, the number of patients in the medical center/year	sICH as per SITS-MOST
Vaclavik et al. 2018	IVT	OTT	continuous	1	1.00-1.00	Not significant	age, sex, hypertension, diabetes mellitus, stroke history, congestive heart failure, the use of antithrombotic therapy, mRS before the stroke, NIHSS scores on admission, systolic blood pressure, glucose, thrombolytic dose, ischemic changes in admission CT/MRI, onset to treatment time, the number of patients in the medical center/year	sICH as per SITS-MOST
Vaclavik et al. 2018	IVT	OTT (a rise of 5 min)	categorized	1	1.00-1.00	Not significant	age, sex, hypertension, diabetes mellitus, stroke history, congestive heart failure, the use of antithrombotic therapy, mRS before the stroke, NIHSS scores on admission, systolic blood pressure, glucose, thrombolytic dose, ischemic changes in admission CT/MRI, onset to treatment time, the number of patients in the medical center/year	sICH as per SITS-MOST
Vaclavik et al. 2018	IVT	mRS prior to stroke (0-1 vs > 2-5)	categorized	1.22	0.73-2.03	Not significant	age, sex, hypertension, diabetes mellitus, stroke history, congestive heart failure, the use of antithrombotic therapy, mRS before the stroke, NIHSS scores on admission, systolic blood pressure, glucose, thrombolytic dose, ischemic changes in admission CT/MRI, onset to treatment time, the number of patients in the medical center/year	sICH as per SITS-MOST
Vaclavik et al. 2018	IVT	The number of patients treated in the centre/year	continuous	1	1.00-1.00	Not significant	age, sex, hypertension, diabetes mellitus, stroke history, congestive heart failure, the use of antithrombotic therapy, mRS before the stroke, NIHSS scores on admission, systolic blood pressure, glucose, thrombolytic dose, ischemic changes in admission CT/MRI, onset to treatment time, the number of patients in the medical center/year	sICH as per SITS-MOST
Vergouwen et al. 2011	IVT	warfarin use	categorized	1.2	0.7- 2.2	Not significant	Age (as a continuous variable), gender, NIHSS score (as a categorical variable, according to previously described categories9), presence of atrial fibrillation, and INR (as a categorical variable)	Any ICH as per self defined
Vergouwen et al. 2011	IVT	warfarin use	categorized	1.1	0.5- 2.3	Not significant	Age (as a continuous variable), gender, NIHSS score (as a categorical variable, according to previously described categories9), presence of atrial fibrillation, and INR (as a categorical variable)	sICH as per self defined
Wu et al. 2020	IVT	Chronic disease scale	continuous	4.46	1.87-13.09	Significant	Not reported	HT as per ECASS II
Wu et al. 2020	IVT	cerebral small vascular disease	continuous	2.94	1.47-6.78	Significant	Not reported	HT as per ECASS II
Wu et al. 2020	IVT	NIHSS≥13	categorized	24.53	4.54-204.38	Significant	Not reported	HT as per ECASS II
Wu et al. 2020	IVT	OTT ≥ 180 min	categorized	7.77	1.50-61.93	Significant	Not reported	HT as per ECASS II
Xu et al. 2017	IVT	Fasting plasma glucose >=7.1 mmol/L	categorized	4.626	0.973-21.995	Not significant	Not reported	HT as per self defined
Xu et al. 2017	IVT	Positive urine protein	categorized	1.107	0.244-5.030	Not significant	Not reported	HT as per self defined
Xu et al. 2017	IVT	OTT ≥ 180 min	categorized	0.26	0.065-1.046	Not significant	Not reported	HT as per self defined
Xu et al. 2017	IVT	Age >=80	categorized	7.875	1.199-51.749	Significant	Not reported	HT as per self defined
Xu et al. 2017	IVT	Atrial fibrillation	categorized	1.999	0.482-8.285	Not significant	Not reported	HT as per self defined
Xu et al. 2017	IVT	NIHSS score	continuous	1.161	1.035-1.302	Significant	Not reported	HT as per self defined
Xu et al. 2017	IVT	Fibrinogen before thrombolysis	categorized	3.633	1.278-10.328	Significant	Not reported	HT as per self defined
Yang et al. 2021	IVT	Insulin Resistance	categorized	4.07	1.13-14.59	Significant	Not reported	HT as per ECASS
Zerna et al. 2016	IVT	Age >=80	categorized	2.58	1.25-5.33	Significant	NIHSS and baseline blood pressure	sICH as per ECASS II
Zhang et al. 2020	EVT	OTT >270 min	categorized	1.79	1.08-2.95	Significant	Not reported	sICH as per Heidelberg Bleeding Classification
Zhang et al. 2020	EVT	Poor collateral circulation	categorized	3.06	1.76-5.38	Significant	Not reported	sICH as per Heidelberg Bleeding Classification
Zhang et al. 2020	EVT	Number of passes	categorized	1.52	1.29-1.78	Significant	Not reported	sICH as per Heidelberg Bleeding Classification
Zhang et al. 2020	EVT	Serum glucose level	continuous	1.13	1.07-1.20	Significant	Not reported	sICH as per Heidelberg Bleeding Classification
Zhang et al. 2020	EVT	ASPECTS	categorized	0.85	0.76-0.95	Significant	Not reported	sICH as per Heidelberg Bleeding Classification
Zhong et al. 2021	IVT	Tenecteplase	categorized	0.62	0.14-2.80	Not significant	Not reported	sICH as per self defined
Zhou et al. 2020	IVT	NIHSS score	continuous	1.11	1.04-1.18	Significant	age, platelet count, history of diabetes mellitus and antiplatelet therapy	ICH as per ECASS II
Zhou et al. 2020	IVT	Serum glucose level	continuous	1.27	1.08-1.50	Significant	age, platelet count, history of diabetes mellitus and antiplatelet therapy	ICH as per ECASS II
Zhou et al. 2020	IVT	Atrial fibrillation	categorized	4.92	2.09-11.57	Significant	age, platelet count, history of diabetes mellitus and antiplatelet therapy	ICH as per ECASS II
Zhu et al. 2020	IVT	Age	continuous	0.92	0.847-0.999	Significant	Not reported	HT as per ECASS
Zhu et al. 2020	IVT	Atrial Fibrillation	categorized	12.149	1.966-75.093	Significant	Not reported	HT as per ECASS
Zhu et al. 2020	IVT	Atrial Fibrillation	categorized	21.176	2.228-201.273	Significant	Not reported	sICH as per ECASS
Zou et al. 2013	IVT	Age	continuous	1.016	0.981-1.052	Not significant	Not reported	HT as per ECASS
Zou et al. 2013	IVT	Hypertension	categorized	2.213	0.932-5.254	Not significant	Not reported	HT as per ECASS
Zou et al. 2013	IVT	Hyperlipidemia	categorized	2.427	1.093-5.392	Significant	Not reported	HT as per ECASS
Zou et al. 2013	IVT	NIHSS score	continuous	1.082	1.012-1.156	Significant	Not reported	HT as per ECASS
Zou et al. 2013	IVT	Early ischemic changes	categorized	2.624	1.185-5.811	Significant	Not reported	HT as per ECASS
Zou et al. 2013	IVT	hyperdense middle cerebral artery sign	categorized	2.691	1.231-5.882	Significant	Not reported	HT as per ECASS
Hassan et al. 2021	EVT	Intracranial stenting	categorized	1.6	0.221-3.250	Not significant	Atrial fibrillation, diabetes mellitus, and IV tPA use	SICH per ECASS
Akbik et al. 2021	EVT	Age	continuous	1.01	1-1.02	Not significant	Female gender; age; diabetes mellitus; hypertension; hyperlipidemia; baseline mRS; admission NIHSS; anterior location; Alberta stroke program early CT score; onset-to-groin (hours); procedure time (min); successful recanalization; and complications	SICH per ECASS II
Akbik et al. 2021	EVT	AF+IV-tPA Use	categorized	1.41	1.01-1.97	Significant	Female gender; age; diabetes mellitus; hypertension; hyperlipidemia; baseline mRS; admission NIHSS; anterior location; Alberta stroke program early CT score; onset-to-groin (hours); procedure time (min); successful recanalization; and complications	SICH per ECASS II
Akbik et al. 2021	EVT	White race	categorized	0.84	0.62-1.13	Not significant	Female gender; age; diabetes mellitus; hypertension; hyperlipidemia; baseline mRS; admission NIHSS; anterior location; Alberta stroke program early CT score; onset-to-groin (hours); procedure time (min); successful recanalization; and complications	SICH per ECASS II
Akbik et al. 2021	EVT	Diabetes mellitus	categorized	1.24	0.94-1.64	Not significant	Female gender; age; diabetes mellitus; hypertension; hyperlipidemia; baseline mRS; admission NIHSS; anterior location; Alberta stroke program early CT score; onset-to-groin (hours); procedure time (min); successful recanalization; and complications	SICH per ECASS II
Akbik et al. 2021	EVT	Hypertension	categorized	0.99	0.71-1.37	Not significant	Female gender; age; diabetes mellitus; hypertension; hyperlipidemia; baseline mRS; admission NIHSS; anterior location; Alberta stroke program early CT score; onset-to-groin (hours); procedure time (min); successful recanalization; and complications	SICH per ECASS II
Akbik et al. 2021	EVT	Hyperlipidemia	categorized	0.91	0.7-1.18	Not significant	Female gender; age; diabetes mellitus; hypertension; hyperlipidemia; baseline mRS; admission NIHSS; anterior location; Alberta stroke program early CT score; onset-to-groin (hours); procedure time (min); successful recanalization; and complications	SICH per ECASS II
Akbik et al. 2021	EVT	mRS 0-2	categorized	1.44	0.88-2.36	Not significant	Female gender; age; diabetes mellitus; hypertension; hyperlipidemia; baseline mRS; admission NIHSS; anterior location; Alberta stroke program early CT score; onset-to-groin (hours); procedure time (min); successful recanalization; and complications	SICH per ECASS II
Akbik et al. 2021	EVT	NIHSS score	continuous	1.01	0.99-1.03	Not significant	Female gender; age; diabetes mellitus; hypertension; hyperlipidemia; baseline mRS; admission NIHSS; anterior location; Alberta stroke program early CT score; onset-to-groin (hours); procedure time (min); successful recanalization; and complications	SICH per ECASS II
Akbik et al. 2021	EVT	ASPECTS > 6	categorized	1.02	0.53-1.99	Not significant	Female gender; age; diabetes mellitus; hypertension; hyperlipidemia; baseline mRS; admission NIHSS; anterior location; Alberta stroke program early CT score; onset-to-groin (hours); procedure time (min); successful recanalization; and complications	SICH per ECASS II
Akbik et al. 2021	EVT	OTT	continuous	1	0.99-1.02	Not significant	Female gender; age; diabetes mellitus; hypertension; hyperlipidemia; baseline mRS; admission NIHSS; anterior location; Alberta stroke program early CT score; onset-to-groin (hours); procedure time (min); successful recanalization; and complications	SICH per ECASS II
Akbik et al. 2021	EVT	Number of Passes	categorized	1.12	1.05-1.2	Significant	Female gender; age; diabetes mellitus; hypertension; hyperlipidemia; baseline mRS; admission NIHSS; anterior location; Alberta stroke program early CT score; onset-to-groin (hours); procedure time (min); successful recanalization; and complications	SICH per ECASS II
Cai et al. 2021	EVT	IV-tirofiban	categorized	0.67	0.37-2.13	Not significant	Age, ASPECTS/pc-ASPECTS, tirofiban, baseline NIHSS, TOAST classification, involved vessel site (posterior or anterior circulation), and previous stroke.	ICH self defined
Cai et al. 2021	EVT	IV-tirofiban	categorized	0.67	0.27-1.49	Not significant	Age, ASPECTS/pc-ASPECTS, tirofiban, baseline NIHSS, TOAST classification, involved vessel site (posterior or anterior circulation), and previous stroke.	sICH self defined
Schlemm et al. 2021	IVT	Cerebral microbleeds	categorized	2.32	0.99-5.43	Not significant	Not reported	SICH per NINDS
Schlemm et al. 2021	IVT	Cerebral microbleeds	categorized	1.57	0.84-2.95	Not significant	Not reported	ICH per NINDS
Shen et al. 2021	IVT	Hyperlipidemia	categorized	9.07	2.57-32.07	Significant	Not reported	SICH per ECASS II
Shen et al. 2021	IVT	NIHSS score	continuous	1.33	1.16-1.52	Significant	Not reported	SICH per ECASS II
Lin et al. 2021	EVT	Systolic blood pressure	continuous	0.86	0.53-1.41	Not significant	Sex, age, history of smoking and drinking, disease history of hypertension, diabetesmellitus, stroke, coronary artery disease, and atrial fibrillation	ICH per ECASS II
Lin et al. 2021	EVT	Diastolic blood pressure	continuous	1.11	0.68-1.82	Not significant	Sex, age, history of smoking and drinking, disease history of hypertension, diabetesmellitus, stroke, coronary artery disease, and atrial fibrillation	ICH per ECASS II
Lin et al. 2021	EVT	NIHSS score	continuous	0.81	0.50-1.33	Not significant	Sex, age, history of smoking and drinking, disease history of hypertension, diabetesmellitus, stroke, coronary artery disease, and atrial fibrillation	ICH per ECASS II
Lin et al. 2021	EVT	Serum glucose level	continuous	0.68	0.40-1.17	Not significant	Sex, age, history of smoking and drinking, disease history of hypertension, diabetesmellitus, stroke, coronary artery disease, and atrial fibrillation	ICH per ECASS II
Lin et al. 2021	EVT	Leukocyte	continuous	1.14	0.65-2.02	Not significant	Sex, age, history of smoking and drinking, disease history of hypertension, diabetesmellitus, stroke, coronary artery disease, and atrial fibrillation	ICH per ECASS II
Lin et al. 2021	EVT	Platelet counts	continuous	0.58	0.33-0.99	Significant	Sex, age, history of smoking and drinking, disease history of hypertension, diabetesmellitus, stroke, coronary artery disease, and atrial fibrillation	ICH per ECASS II
Lin et al. 2021	EVT	Hemoglobin	continuous	1.69	0.92-3.11	Not significant	Sex, age, history of smoking and drinking, disease history of hypertension, diabetesmellitus, stroke, coronary artery disease, and atrial fibrillation	ICH per ECASS II
Lin et al. 2021	EVT	Prothrombin time	continuous	0.94	0.75-1.19	Not significant	Sex, age, history of smoking and drinking, disease history of hypertension, diabetesmellitus, stroke, coronary artery disease, and atrial fibrillation	ICH per ECASS II
Lin et al. 2021	EVT	Activated partial thromboplastin time	continuous	1.1	0.91-1.34	Not significant	Sex, age, history of smoking and drinking, disease history of hypertension, diabetesmellitus, stroke, coronary artery disease, and atrial fibrillation	ICH per ECASS II
Lin et al. 2021	EVT	International normalized ratio	continuous	1.01	0.71-1.44	Not significant	Sex, age, history of smoking and drinking, disease history of hypertension, diabetesmellitus, stroke, coronary artery disease, and atrial fibrillation	ICH per ECASS II
Lin et al. 2021	EVT	Fibrinogen	continuous	0.41	0.23-0.72	Significant	Sex, age, history of smoking and drinking, disease history of hypertension, diabetesmellitus, stroke, coronary artery disease, and atrial fibrillation	ICH per ECASS II
Lin et al. 2021	EVT	D-dimer	continuous	1.04	0.96-1.13	Not significant	Sex, age, history of smoking and drinking, disease history of hypertension, diabetesmellitus, stroke, coronary artery disease, and atrial fibrillation	ICH per ECASS II
Lin et al. 2021	EVT	Creatinine	continuous	1	0.66-1.51	Not significant	Sex, age, history of smoking and drinking, disease history of hypertension, diabetesmellitus, stroke, coronary artery disease, and atrial fibrillation	ICH per ECASS II
Lin et al. 2021	EVT	Urea	continuous	1.16	0.80-1.68	Not significant	Sex, age, history of smoking and drinking, disease history of hypertension, diabetesmellitus, stroke, coronary artery disease, and atrial fibrillation	ICH per ECASS II
Lin et al. 2021	EVT	Uric acid	continuous	0.83	0.48-1.45	Not significant	Sex, age, history of smoking and drinking, disease history of hypertension, diabetesmellitus, stroke, coronary artery disease, and atrial fibrillation	ICH per ECASS II
Lin et al. 2021	EVT	Potassium	continuous	1.18	0.71-1.97	Not significant	Sex, age, history of smoking and drinking, disease history of hypertension, diabetesmellitus, stroke, coronary artery disease, and atrial fibrillation	ICH per ECASS II
Lin et al. 2021	EVT	Sodium	continuous	1.17	0.81-1.70	Not significant	Sex, age, history of smoking and drinking, disease history of hypertension, diabetesmellitus, stroke, coronary artery disease, and atrial fibrillation	ICH per ECASS II
Lin et al. 2021	EVT	Chlorine	continuous	0.86	0.56-1.32	Not significant	Sex, age, history of smoking and drinking, disease history of hypertension, diabetesmellitus, stroke, coronary artery disease, and atrial fibrillation	ICH per ECASS II
Lin et al. 2021	EVT	Troponin	continuous	0.9	0.74-1.09	Not significant	Sex, age, history of smoking and drinking, disease history of hypertension, diabetesmellitus, stroke, coronary artery disease, and atrial fibrillation	ICH per ECASS II
Lin et al. 2021	EVT	B-type natriuretic peptide	continuous	0.73	0.44-1.22	Not significant	Sex, age, history of smoking and drinking, disease history of hypertension, diabetesmellitus, stroke, coronary artery disease, and atrial fibrillation	ICH per ECASS II
Lin et al. 2021	EVT	Anticoagulant agent	categorized	1.45	0.73-2.87	Not significant	Sex, age, history of smoking and drinking, disease history of hypertension, diabetesmellitus, stroke, coronary artery disease, and atrial fibrillation	ICH per ECASS II
Lin et al. 2021	EVT	Prior IVT	categorized	1.52	0.77-2.98	Not significant	Sex, age, history of smoking and drinking, disease history of hypertension, diabetesmellitus, stroke, coronary artery disease, and atrial fibrillation	ICH per ECASS II
Lin et al. 2021	EVT	OTT	continuous	0.9	0.60-1.35	Not significant	Sex, age, history of smoking and drinking, disease history of hypertension, diabetesmellitus, stroke, coronary artery disease, and atrial fibrillation	ICH per ECASS II
Lin et al. 2021	EVT	Procedure duration	continuous	0.89	0.51-1.56	Not significant	Sex, age, history of smoking and drinking, disease history of hypertension, diabetesmellitus, stroke, coronary artery disease, and atrial fibrillation	ICH per ECASS II
Mowla et al. 2021	EVT	Hyperdense middle cerebral artery sign	categorized	3.3	0.6-19.0	Not significant	Age, NIHSS score, Time to r-tPA, and history of diabetes mellitus	SICH per ECASS III
Mowla et al. 2021	EVT	Age	continuous	1	0.9-1.0	Not significant	Age, NIHSS score, Time to r-tPA, and history of diabetes mellitus	SICH per ECASS III
Mowla et al. 2021	EVT	NIHSS score	continuous	1.2	1.0-1.3	Significant	Age, NIHSS score, Time to r-tPA, and history of diabetes mellitus	SICH per ECASS III
Mowla et al. 2021	EVT	OTT	continuous	1	1.0-1.0	Not significant	Age, NIHSS score, Time to r-tPA, and history of diabetes mellitus	SICH per ECASS III
Mowla et al. 2021	EVT	Diabetes mellitus	categorized	1.6	0.2-10.5	Not significant	Age, NIHSS score, Time to r-tPA, and history of diabetes mellitus	SICH per ECASS III
Zhang et al. 2021	IVT	NIHSS score	continuous	1.08	1.020-1.144	Significant	Not reported	ICH per ECASS II
Zhang et al. 2021	IVT	Atrial fibrillation	categorized	1.906	1.007-3.609	Significant	Not reported	ICH per ECASS II
Zhang et al. 2021	IVT	Permeability surface	continuous	1.252	1.064-1.473	Significant	Not reported	ICH per ECASS II
Zhang et al. 2021	IVT	Relative cerebral blood volume	continuous	0.317	0.123-0.818	Significant	Not reported	ICH per ECASS II
Zhang et al. 2021	IVT	Relative permeability surface - infarct core	continuous	1.044	0.996-1.094	Not significant	Not reported	ICH per ECASS II
Zhang et al. 2021	IVT	Relative time to maximum	continuous	1.332	1.125-1.576	Significant	Not reported	ICH per ECASS II
Zhang et al. 2021	IVT	Relative permeability surface - entire perfusion lesion	continuous	1.102	0.996-1.220	Not significant	Not reported	ICH per ECASS II
Yu et al. 2021	EVT	NIHSS score	continuous	1.116	0.977-1.274	Not significant	Not reported	ICH per Heidelberg
Yu et al. 2021	EVT	Occlusion site MCA vs. ICA	categorized	0.167	0.016-1.796	Not significant	Not reported	ICH per Heidelberg
Yu et al. 2021	EVT	Number of Passes	categorized	1.724	0.744-3.992	Not significant	Not reported	ICH per Heidelberg
Yu et al. 2021	EVT	Prior IVT	categorized	12.234	1.94-77.138	Significant	Not reported	ICH per Heidelberg
Yu et al. 2021	EVT	Neutrophil to lymphocyte ratio	continuous	1.346	1.051-1.725	Significant	Not reported	ICH per Heidelberg
Yu et al. 2021	EVT	Relative cerebral blood flow	continuous	0.186	0.007-5.306	Not significant	Not reported	ICH per Heidelberg
Yu et al. 2021	EVT	Relative cerebral blood volume	continuous	0.294	0.023-3.787	Not significant	Not reported	ICH per Heidelberg
Yu et al. 2021	EVT	Relative permeability surface	continuous	1.154	1.019-1.308	Significant	Not reported	ICH per Heidelberg
Yu et al. 2021	EVT	ASPECTS	continuous	1.367	0.7-2.669	Not significant	Not reported	ICH per Heidelberg
Yu et al. 2021	EVT	Contrast washout on CTA (indicate collateral circulation)	continuous	0.424	0.248-0.728	Significant	Not reported	ICH per Heidelberg
Yu et al. 2021	EVT	Occlusion site MCA vs. ICA	categorized	2.314	0.105-50.797	Not significant	Not reported	sICH per Heidelberg
Yu et al. 2021	EVT	Number of Passes	categorized	2.864	1.024-8.013	Significant	Not reported	sICH per Heidelberg
Yu et al. 2021	EVT	Hypertension	categorized	0.22	0.032-1.541	Not significant	Not reported	sICH per Heidelberg
Yu et al. 2021	EVT	Neutrophil to lymphocyte ratio	continuous	1.149	0.926-1.427	Not significant	Not reported	sICH per Heidelberg
Yu et al. 2021	EVT	ASPECTS	continuous	1.335	0.618-2.884	Not significant	Not reported	sICH per Heidelberg
Yu et al. 2021	EVT	Relative cerebral blood flow	continuous	0.008	0.000-0.820	Significant	Not reported	sICH per Heidelberg
Yu et al. 2021	EVT	Relative cerebral blood volume	continuous	4.144	0.301-57.065	Not significant	Not reported	sICH per Heidelberg
Yu et al. 2021	EVT	Contrast washout on CTA (indicate collateral circulation)	continuous	0.445	0.23-0.859	Significant	Not reported	sICH per Heidelberg
Bala et al. 2021	EVT	NIHSS > 25 vs NIHSS 15–25	categorized	0.65	0.34-1.21	Not significant	Age, ASPECTS, pre-stroke mRS, intravenous thrombolysis, time from symptom recognition to EVT, and successful recanalization	PH per Heidelberg
Bala et al. 2021	EVT	NIHSS > 25 vs NIHSS 15–25	categorized	0.73	0.30-1.78	Not significant	Age, ASPECTS, pre-stroke mRS, intravenous thrombolysis, time from symptom recognition to EVT, and successful recanalization	PH2 per Heidelberg
Bala et al. 2021	EVT	NIHSS > 25 vs NIHSS 15–25	categorized	0.65	0.27-1.58	Not significant	Age, ASPECTS, pre-stroke mRS, intravenous thrombolysis, time from symptom recognition to EVT, and successful recanalization	sICH per Heidelberg
Merlino et al. 2021	EVT	GAR Q2 vs Q1	categorized	3.74	0.34-40.73	Not significant	Age, history of diabetes, ASPECTS, baseline NIHSS score, pre-stroke mRS, time from symptom onset to MT, door-to-groin time, procedure duration, and systolic blood pressure	SICH per ECASS III
Merlino et al. 2021	EVT	GAR Q3 vs Q1	categorized	3.86	0.4-37.2	Not significant	Age, history of diabetes, ASPECTS, baseline NIHSS score, pre-stroke mRS, time from symptom onset to MT, door-to-groin time, procedure duration, and systolic blood pressure	SICH per ECASS III
Merlino et al. 2021	EVT	GAR Q4 vs Q1	categorized	11.22	1.27-99.24	Significant	Age, history of diabetes, ASPECTS, baseline NIHSS score, pre-stroke mRS, time from symptom onset to MT, door-to-groin time, procedure duration, and systolic blood pressure	SICH per ECASS III
Ngankou et al. 2021	EVT	Embolus to a new territory	categorized	1.31	0.84-2.06	Not significant	Good recanalization (mTICI 2b-3), age, initial NIHSS, ASPECTS, occlusion site.	PH per ECASS III
Ngankou et al. 2021	EVT	Embolus to a new territory	categorized	1.87	1.15-3.03	Significant	Good recanalization (mTICI 2b-3), age, initial NIHSS, ASPECTS, occlusion site.	SICH per ECASS III
Cheng et al. 2021	IVT	Troponin elevation on admission	continuous	2.23	0.96-5.21	Not significant	Age, sex, atrial fibrillation, NIHSS score, ejection fraction, platelet, INR and stroke etiology	ICH per ECASS

## Sheet: Heterogeneity assessment
Risk factors	Number of Studies	Combined OR (95% CI)	Treatment type	HT type	I² (95%CI)	τ² (95%CI)	Prediction interval
Age (continuous)	10	1.014 (0.997- 1.032)	IVT	Any ICH	62.6% [25.7%-81.1%]	0.0003 [0.0000-0.0068]	[0.9681- 1.0627]
Age >=80	3	1.647 (0.659- 4.118)	IVT	Any ICH	70.6% [0.0%-91.4%]	0.4210 [0.0000-39.4571]	[0.0001-42621.0065]
Antiplatelet use	3	1.263 (0.729 - 2.188)	IVT	Any ICH	78.6% [31.4%-93.3%]	0.1657 [0.0130-14.5448]	[0.0024-673.4469]
NIHSS score	7	1.208 (1.089- 1.340)	EVT	Any ICH	95.5% [92.9%-97.2%]	0.0135 [0.0171-0.4314]	[0.8701-1.6780]
Serum glucose level	4	1.119 (0.984- 1.273)	IVT	Any ICH	64.8% [0.0%-88.1%]	0.0097 [0.0000-0.3765]	[0.6729-1.8616]
Serum glucose level	4	1.157(0.836- 1.601)	EVT	Any ICH	98.2% [97.1%-98.9%]	0.0964 [0.0208-1.8601]	[0.2545-5.2570]
Onset to treatment time	4	1.040 (0.990-1.092)	EVT	Any ICH	83.3% [57.4%-93.4%]	0.0015 [0.0000-0.0947]	[0.8535-1.2664]
Prior IVT	9	1.496 (0.996- 2.247)	EVT	Any ICH	79.0% [60.6%-88.8%]	0.2589 [0.0796-1.6210]	[0.4080-5.4857]
ASPECTS	4	0.884 (0.503-1.554)	EVT	Any ICH	87.8% [71.1%-94.9%]	0.2477 [0.0491-6.0260]	[0.0745-10.4895]
Number of passes	3	1.151 (1.041 - 1.272)	EVT	Any ICH	54.3% [0.0%-86.9%]	0.0037 [0.0000-1.0432]	[0.4183-3.1667]
Previous stroke	3	4.226 (0.587-30.437)	IVT	Any ICH	78.8% [32.2%-93.4%]	2.1388 [0.0593->100.0000]	[0.0000-26625947632.1427]
Age >80	6	1.225 (0.809- 1.853)	IVT	sICH	50.7% [0.0%-80.4%]	0.1167 [0.0000-1.7741]	[0.4015-3.7349]
Antiplatelet use	5	1.658 (0.800- 3.437)	IVT	sICH	83.0% [61.2%- 92.5%]	0.5522 [0.0809-4.8829]	[0.1178-23.3374]
Antiplatelet use	3	2.412(0.548- 10.614)	EVT	sICH	79.3% [34.0%-93.5%]	1.2194 [0.1154->100.0000]	[0.0000-58520435.2508]
Atrial fibrillation	4	1.254 (0.719- 2.185)	EVT	sICH	63.7% [0.0%-87.7%]	0.1817 [0.0000-4.5587]	[0.1386-11.3433]
NIHSS score	16	1.082 (1.060- 1.105)	IVT	sICH	54.5% [20.1%- 74.1%]	0.0007 [0.0000-0.0192]	[1.0186-1.1498]
NIHSS score	10	1.019 (0.995- 1.043)	EVT	sICH	50.4% [0.0%-75.9%]	0.0006 [0.0000-0.0067]	[0.9569-1.0846]
Diabetes mellitus	6	1.298 (0.844- 1.994)	IVT	sICH	69.4% [28.1%-87.0%]	0.1749 [0.0541-2.7875]	[0.3497-4.8141]
Serum glucose level	7	1.034 (1.009- 1.060)	IVT	sICH	80.6% [60.7%-90.4%]	0.0005 [0.0000-0.0417]	[0.9702-1.1022]
Early ischemic changes	3	2.071 (0.965- 4.441)	IVT	sICH	78.5% [30.8%-93.3%]	0.3301 [0.0149-22.7787]	[0.0003-13989.6978]
Onset to treatment time	4	1.007 (0.987-1.027)	EVT	sICH	71.1% [17.4%-89.9%]	0.0002 [0.0000-0.0070]	[0.9292-1.0911]
Prior IVT	6	1.357(0.773- 2.385)	EVT	sICH	70.6% [ 25.4%-88.5%]	0.2621 [0.0000-3.4689]	[0.2659-6.9303]
Hypertension	6	1.300 (0.860-1.964)	EVT	sICH	57.9% [0.0%-83.0%]	0.1369 [0.0000-2.4036]	[0.3985-4.2397]
ASPECTS	6	0.686 (0.565-0.833)	EVT	sICH	77.6% [50.4%- 89.9%]	0.0374 [0.0086-0.5211]	[0.3751-1.2535]
Number of passes	3	1.374 (1.012- 1.866)	EVT	sICH	86.4% [60.7%-95.3%]	0.0489 [0.0000-5.9673]	[0.0440-42.8663]
Procedure duration	3	1.031(0.981- 1.083)	EVT	sICH	83.1% [48.6%-94.4%]	0.0012 [0.0000-0.4509]	[0.6005-1.7696]

## Sheet: Sensitivity analysis
Risk factors	Number of Studies	Treatment type	HT type	Combined OR (95% CI)	I2	Sensitivity analysis
						Lower limit	I²	Omitting study	Upper limit	I²	Omitting study
Antiplatelet use	3	IVT	Any ICH	1.263 (0.729 - 2.188)	0.786	1.04 (0.61 - 1.75)	0.82	Chen et al. 2016	1.81 (0.77 - 4.25)	0.65	Cucchiara et al. 2009
NIHSS score	7	EVT	Any ICH	1.208 (1.089- 1.340)	0.955	1.08 (1.00 - 1.16)	0.9	Cao et al. 2020	1.31 (1.06 - 1.61)	0.95	Enomoto et al. 2016
Serum glucose level	4	EVT	Any ICH	1.157(0.836- 1.601)	0.982	1.05 (0.87 - 1.27)	0.85	Cao et al. 2020	1.28 (0.90 - 1.83)	0.99	Lin et al. 2021
Prior IVT	9	EVT	Any ICH	1.496 (0.996- 2.247)	0.79	1.35 (0.90 - 2.01)	0.7	Seners et al. 2020	1.68 (1.12 - 2.52)	0.74	Papanagiotou et al. 2018
ASPECTS	4	EVT	Any ICH	0.884 (0.503-1.554)	0.878	0.74 (0.41 - 1.35)	0.91	Cao et al. 2020	1.17 (0.68 - 2.01)	0.61	Hebert et al. 2020
Previous stroke	3	IVT	Any ICH	4.226 (0.587-30.437)	0.788	2.14 (0.37 - 12.54)	0.8	Kuo et al. 2016	13.06 (1.08 - 157.97)	0.46	Aoki et al. 2015
Antiplatelet use	5	IVT	sICH	1.658 (0.800- 3.437)	0.83	1.35 (0.65 - 2.83)	0.81	M. J. H. Aries et al. 2010	2.17 (1.50 - 3.14)	0	Vaclavik et al. 2018
Antiplatelet use	3	EVT	sICH	2.412(0.548- 10.614)	0.793	0.92 (0.09 - 9.10)	0.66	Couture et al. 2021	4.17 (1.00 - 17.45)	0.83	Huo et al. 2021
Diabetes mellitus	6	IVT	sICH	1.298 (0.844- 1.994)	0.694	1.09 (0.75 - 1.58)	0.59	Liu et al. 2017	1.56 (0.92 - 2.62)	0.66	Vaclavik et al. 2018
Early ischemic changes	3	IVT	sICH	2.071 (0.965- 4.441)	0.785	1.59 (0.73 - 3.43)	0.83	Cucchiara et al. 2009	2.98 (1.37 - 6.49)	0.44	Vaclavik et al. 2018
ASPECTS	6	EVT	sICH	0.686 (0.565-0.833)	0.776	0.64 (0.53 - 0.78)	0.59	Zhang et al. 2020	0.73 (0.61 - 0.87)	0.75	Hebert et al. 2020
